# Supplementary material for: Computational and experimental investigation of the effect of cation structure on the solubility of anionic flow battery active-materials
Source: Chem Sci. 2021 Nov 26;12(48):15892–907. doi: 10.1039/d1sc04990a (PMC8672735; doi:10.1039/d1sc04990a)
Supplement: SC-012-D1SC04990A-s002 [file SC-012-D1SC04990A-s002.cif]

# Electronic Supplementary Material (ESI) for Chemical Science.
# This journal is © The Royal Society of Chemistry 2021

####################################################################### 
# 
# This file contains crystal structure data downloaded from the 
# Cambridge Structural Database (CSD) hosted by the Cambridge 
# Crystallographic Data Centre (CCDC).
# 
# Full information about CCDC data access policies and citation 
# guidelines are available at http://www.ccdc.cam.ac.uk/access/V1 
# 
# Audit and citation data items may have been added by the CCDC. 
# Please retain this information to preserve the provenance of 
# this file and to allow appropriate attribution of the data. 
# 
#######################################################################

data_umd702_a
_database_code_depnum_ccdc_archive 'CCDC 2103585'
loop_
_audit_author_name
_audit_author_address
'James Golen'
;University of Massachusetts Dartmouth
United States of America
;
_audit_update_record             
;
2021-08-16 deposited with the CCDC.	2021-11-24 downloaded from the CCDC.
;
_audit_creation_method           SHELXL-97
_chemical_name_systematic        
'Tetramethylammonium vanadium(v)-bis-hydroxyiminodiacetate'
_chemical_name_common            TMAVBH
_chemical_melting_point          ?
_chemical_formula_moiety         ?
_chemical_formula_sum            'C12 H25 N3 O12 V'
_chemical_formula_weight         454.29

loop_
_atom_type_symbol
_atom_type_description
_atom_type_scat_dispersion_real
_atom_type_scat_dispersion_imag
_atom_type_scat_source
C C 0.0033 0.0016 'International Tables Vol C Tables 4.2.6.8 and 6.1.1.4'
H H 0.0000 0.0000 'International Tables Vol C Tables 4.2.6.8 and 6.1.1.4'
N N 0.0061 0.0033 'International Tables Vol C Tables 4.2.6.8 and 6.1.1.4'
O O 0.0106 0.0060 'International Tables Vol C Tables 4.2.6.8 and 6.1.1.4'
V V 0.3005 0.5294 'International Tables Vol C Tables 4.2.6.8 and 6.1.1.4'

_symmetry_cell_setting           Orthorhombic
_symmetry_space_group_name_H-M   Fddd

loop_
_symmetry_equiv_pos_as_xyz
'x, y, z'
'-x+3/4, -y+3/4, z'
'-x+3/4, y, -z+3/4'
'x, -y+3/4, -z+3/4'
'x, y+1/2, z+1/2'
'-x+3/4, -y+5/4, z+1/2'
'-x+3/4, y+1/2, -z+5/4'
'x, -y+5/4, -z+5/4'
'x+1/2, y, z+1/2'
'-x+5/4, -y+3/4, z+1/2'
'-x+5/4, y, -z+5/4'
'x+1/2, -y+3/4, -z+5/4'
'x+1/2, y+1/2, z'
'-x+5/4, -y+5/4, z'
'-x+5/4, y+1/2, -z+3/4'
'x+1/2, -y+5/4, -z+3/4'
'-x, -y, -z'
'x-3/4, y-3/4, -z'
'x-3/4, -y, z-3/4'
'-x, y-3/4, z-3/4'
'-x, -y+1/2, -z+1/2'
'x-3/4, y-1/4, -z+1/2'
'x-3/4, -y+1/2, z-1/4'
'-x, y-1/4, z-1/4'
'-x+1/2, -y, -z+1/2'
'x-1/4, y-3/4, -z+1/2'
'x-1/4, -y, z-1/4'
'-x+1/2, y-3/4, z-1/4'
'-x+1/2, -y+1/2, -z'
'x-1/4, y-1/4, -z'
'x-1/4, -y+1/2, z-3/4'
'-x+1/2, y-1/4, z-3/4'

_cell_length_a                   15.926(2)
_cell_length_b                   18.696(3)
_cell_length_c                   26.925(4)
_cell_angle_alpha                90.00
_cell_angle_beta                 90.00
_cell_angle_gamma                90.00
_cell_volume                     8017(2)
_cell_formula_units_Z            16
_cell_measurement_temperature    200(2)
_cell_measurement_reflns_used    9521
_cell_measurement_theta_min      2.97
_cell_measurement_theta_max      26.29

_exptl_crystal_description       BLOCK
_exptl_crystal_colour            Red
_exptl_crystal_size_max          0.30
_exptl_crystal_size_mid          0.14
_exptl_crystal_size_min          0.08
_exptl_crystal_density_meas      ?
_exptl_crystal_density_diffrn    1.506
_exptl_crystal_density_method    'not measured'
_exptl_crystal_F_000             3792
_exptl_absorpt_coefficient_mu    0.559
_exptl_absorpt_correction_type   multi-scan
_exptl_absorpt_correction_T_min  0.8501
_exptl_absorpt_correction_T_max  0.9566
_exptl_absorpt_process_details   sadabs

_exptl_special_details           
; 
 ? 
;

_diffrn_ambient_temperature      200(2)
_diffrn_radiation_wavelength     0.71073
_diffrn_radiation_type           MoK\a
_diffrn_radiation_source         'fine-focus sealed tube'
_diffrn_radiation_monochromator  graphite
_diffrn_measurement_device_type  'Bruker cmos'
_diffrn_measurement_method       '\f and \w scans'
_diffrn_detector_area_resol_mean ?
_diffrn_reflns_number            56007
_diffrn_reflns_av_R_equivalents  0.0479
_diffrn_reflns_av_sigmaI/netI    0.0143
_diffrn_reflns_limit_h_min       -19
_diffrn_reflns_limit_h_max       19
_diffrn_reflns_limit_k_min       -23
_diffrn_reflns_limit_k_max       23
_diffrn_reflns_limit_l_min       -33
_diffrn_reflns_limit_l_max       33
_diffrn_reflns_theta_min         2.97
_diffrn_reflns_theta_max         26.41
_reflns_number_total             2073
_reflns_number_gt                1790
_reflns_threshold_expression     >2sigma(I)

_computing_data_collection       'Bruker APEX2'
_computing_cell_refinement       'Bruker SAINT'
_computing_data_reduction        'Bruker SAINT'
_computing_structure_solution    'SHELXS-97 (Sheldrick, 2008)'
_computing_structure_refinement  'SHELXL-97 (Sheldrick, 2008)'
_computing_molecular_graphics    'Bruker SHELXTL'
_computing_publication_material  'Bruker SHELXTL'

_refine_special_details          
; 
 Refinement of F^2^ against ALL reflections.  The weighted R-factor wR and 
 goodness of fit S are based on F^2^, conventional R-factors R are based 
 on F, with F set to zero for negative F^2^. The threshold expression of 
 F^2^ > 2sigma(F^2^) is used only for calculating R-factors(gt) etc. and is 
 not relevant to the choice of reflections for refinement.  R-factors based 
 on F^2^ are statistically about twice as large as those based on F, and R- 
 factors based on ALL data will be even larger. 
;

_refine_ls_structure_factor_coef Fsqd
_refine_ls_matrix_type           full
_refine_ls_weighting_scheme      calc
_refine_ls_weighting_details     
'calc w=1/[\s^2^(Fo^2^)+(0.0371P)^2^+13.0642P] where P=(Fo^2^+2Fc^2^)/3'
_atom_sites_solution_primary     direct
_atom_sites_solution_secondary   difmap
_atom_sites_solution_hydrogens   geom
_refine_ls_hydrogen_treatment    mixed
_refine_ls_extinction_method     none
_refine_ls_extinction_coef       ?
_refine_ls_number_reflns         2073
_refine_ls_number_parameters     138
_refine_ls_number_restraints     2
_refine_ls_R_factor_all          0.0392
_refine_ls_R_factor_gt           0.0297
_refine_ls_wR_factor_ref         0.0759
_refine_ls_wR_factor_gt          0.0715
_refine_ls_goodness_of_fit_ref   1.096
_refine_ls_restrained_S_all      1.095
_refine_ls_shift/su_max          0.001
_refine_ls_shift/su_mean         0.000

loop_
_atom_site_label
_atom_site_type_symbol
_atom_site_fract_x
_atom_site_fract_y
_atom_site_fract_z
_atom_site_U_iso_or_equiv
_atom_site_adp_type
_atom_site_occupancy
_atom_site_symmetry_multiplicity
_atom_site_calc_flag
_atom_site_refinement_flags
_atom_site_disorder_assembly
_atom_site_disorder_group
V1 V 0.3750 0.614387(19) 0.3750 0.02002(12) Uani 1 2 d S . .
O1 O 0.47536(7) 0.54530(6) 0.37155(4) 0.0319(3) Uani 1 1 d . . .
O2 O 0.59357(7) 0.52076(6) 0.33081(5) 0.0385(3) Uani 1 1 d . . .
O3 O 0.28298(9) 0.78954(8) 0.30343(5) 0.0508(4) Uani 1 1 d . . .
O4 O 0.29570(6) 0.69614(6) 0.35347(4) 0.0271(2) Uani 1 1 d . . .
O5 O 0.36434(7) 0.58945(6) 0.30423(4) 0.0306(3) Uani 1 1 d . . .
O6 O 0.64323(8) 0.43079(7) 0.39829(5) 0.0382(3) Uani 1 1 d D . .
H6D H 0.6896(11) 0.4397(11) 0.4115(8) 0.046 Uiso 1 1 d D . .
H6E H 0.6284(13) 0.4617(11) 0.3764(7) 0.046 Uiso 1 1 d D . .
N1 N 0.42472(8) 0.64187(7) 0.30970(5) 0.0233(3) Uani 1 1 d . . .
N2 N 0.6250 0.6250 0.51441(8) 0.0355(5) Uani 1 2 d S . .
C1 C 0.52813(10) 0.55602(8) 0.33683(6) 0.0286(4) Uani 1 1 d . . .
C2 C 0.51014(10) 0.61632(8) 0.30087(6) 0.0268(3) Uani 1 1 d . . .
H2A H 0.5508 0.6557 0.3060 0.032 Uiso 1 1 calc R . .
H2B H 0.5156 0.5990 0.2663 0.032 Uiso 1 1 calc R . .
C3 C 0.39950(10) 0.71180(9) 0.29059(6) 0.0315(4) Uani 1 1 d . . .
H3A H 0.3890 0.7088 0.2544 0.038 Uiso 1 1 calc R . .
H3B H 0.4447 0.7472 0.2964 0.038 Uiso 1 1 calc R . .
C4 C 0.31983(11) 0.73487(9) 0.31744(6) 0.0310(4) Uani 1 1 d . . .
C5 C 0.6147(2) 0.56173(14) 0.48187(11) 0.0816(9) Uani 1 1 d . . .
H5A H 0.6634 0.5576 0.4598 0.122 Uiso 1 1 calc R . .
H5B H 0.5636 0.5672 0.4619 0.122 Uiso 1 1 calc R . .
H5C H 0.6103 0.5185 0.5023 0.122 Uiso 1 1 calc R . .
C6 C 0.70049(17) 0.6171(2) 0.54563(11) 0.0908(10) Uani 1 1 d . . .
H6A H 0.7496 0.6094 0.5244 0.136 Uiso 1 1 calc R . .
H6B H 0.6934 0.5761 0.5679 0.136 Uiso 1 1 calc R . .
H6C H 0.7086 0.6606 0.5654 0.136 Uiso 1 1 calc R . .
H6F H 0.654(5) 0.3750 0.3750 0.18(3) Uiso 1 2 d S . .

loop_
_atom_site_aniso_label
_atom_site_aniso_U_11
_atom_site_aniso_U_22
_atom_site_aniso_U_33
_atom_site_aniso_U_23
_atom_site_aniso_U_13
_atom_site_aniso_U_12
V1 0.01960(19) 0.0215(2) 0.01893(19) 0.000 0.00101(13) 0.000
O1 0.0294(6) 0.0287(6) 0.0375(6) 0.0036(5) 0.0082(5) 0.0067(5)
O2 0.0300(6) 0.0336(7) 0.0519(8) -0.0004(6) 0.0099(6) 0.0080(5)
O3 0.0525(8) 0.0563(9) 0.0435(8) 0.0270(7) 0.0125(6) 0.0247(7)
O4 0.0253(5) 0.0329(6) 0.0231(5) 0.0069(5) 0.0012(4) 0.0051(5)
O5 0.0279(6) 0.0374(6) 0.0263(6) -0.0105(5) 0.0007(5) -0.0109(5)
O6 0.0388(7) 0.0298(7) 0.0461(8) -0.0026(6) -0.0035(6) -0.0020(5)
N1 0.0223(6) 0.0282(7) 0.0192(6) -0.0032(5) 0.0004(5) -0.0025(5)
N2 0.0371(11) 0.0300(10) 0.0393(12) 0.000 0.000 0.0112(9)
C1 0.0250(8) 0.0245(8) 0.0365(9) -0.0081(7) 0.0027(7) -0.0007(6)
C2 0.0235(7) 0.0310(8) 0.0257(8) -0.0066(6) 0.0060(6) -0.0008(6)
C3 0.0309(8) 0.0405(10) 0.0231(8) 0.0088(7) 0.0017(7) 0.0024(7)
C4 0.0324(9) 0.0373(9) 0.0234(8) 0.0073(7) -0.0014(7) 0.0048(7)
C5 0.104(2) 0.0536(15) 0.087(2) -0.0223(15) 0.0075(17) -0.0060(15)
C6 0.0575(16) 0.147(3) 0.0681(18) 0.0089(18) -0.0210(14) 0.0264(18)

_geom_special_details            
; 
 All esds (except the esd in the dihedral angle between two l.s. planes) 
 are estimated using the full covariance matrix.  The cell esds are taken 
 into account individually in the estimation of esds in distances, angles 
 and torsion angles; correlations between esds in cell parameters are only 
 used when they are defined by crystal symmetry.  An approximate (isotropic) 
 treatment of cell esds is used for estimating esds involving l.s. planes. 
;

loop_
_geom_bond_atom_site_label_1
_geom_bond_atom_site_label_2
_geom_bond_distance
_geom_bond_site_symmetry_2
_geom_bond_publ_flag
V1 O5 1.9691(11) . ?
V1 O5 1.9691(11) 3 ?
V1 N1 1.9956(13) 3 ?
V1 N1 1.9956(13) . ?
V1 O1 2.0569(11) 3 ?
V1 O1 2.0570(11) . ?
V1 O4 2.0656(11) 3 ?
V1 O4 2.0657(11) . ?
O1 C1 1.2729(19) . ?
O2 C1 1.2438(19) . ?
O3 C4 1.237(2) . ?
O4 C4 1.2699(19) . ?
O5 N1 1.3810(17) . ?
O6 H6D 0.837(15) . ?
O6 H6E 0.858(16) . ?
O6 H6F 1.230(10) . ?
N1 C3 1.461(2) . ?
N1 C2 1.461(2) . ?
N2 C6 1.474(3) . ?
N2 C6 1.474(3) 14 ?
N2 C5 1.481(3) . ?
N2 C5 1.481(3) 14 ?
C1 C2 1.514(2) . ?
C2 H2A 0.9900 . ?
C2 H2B 0.9900 . ?
C3 C4 1.523(2) . ?
C3 H3A 0.9900 . ?
C3 H3B 0.9900 . ?
C5 H5A 0.9800 . ?
C5 H5B 0.9800 . ?
C5 H5C 0.9800 . ?
C6 H6A 0.9800 . ?
C6 H6B 0.9800 . ?
C6 H6C 0.9800 . ?

loop_
_geom_angle_atom_site_label_1
_geom_angle_atom_site_label_2
_geom_angle_atom_site_label_3
_geom_angle
_geom_angle_site_symmetry_1
_geom_angle_site_symmetry_3
_geom_angle_publ_flag
O5 V1 O5 152.61(8) . 3 ?
O5 V1 N1 151.56(5) . 3 ?
O5 V1 N1 40.76(5) 3 3 ?
O5 V1 N1 40.76(5) . . ?
O5 V1 N1 151.57(5) 3 . ?
N1 V1 N1 150.16(8) 3 . ?
O5 V1 O1 80.10(5) . 3 ?
O5 V1 O1 82.80(5) 3 3 ?
N1 V1 O1 79.25(5) 3 3 ?
N1 V1 O1 120.65(5) . 3 ?
O5 V1 O1 82.80(5) . . ?
O5 V1 O1 80.10(5) 3 . ?
N1 V1 O1 120.65(5) 3 . ?
N1 V1 O1 79.25(5) . . ?
O1 V1 O1 102.21(7) 3 . ?
O5 V1 O4 119.97(5) . 3 ?
O5 V1 O4 81.42(5) 3 3 ?
N1 V1 O4 78.74(5) 3 3 ?
N1 V1 O4 79.29(5) . 3 ?
O1 V1 O4 157.96(4) 3 3 ?
O1 V1 O4 90.13(5) . 3 ?
O5 V1 O4 81.42(5) . . ?
O5 V1 O4 119.97(4) 3 . ?
N1 V1 O4 79.29(5) 3 . ?
N1 V1 O4 78.74(5) . . ?
O1 V1 O4 90.13(5) 3 . ?
O1 V1 O4 157.96(4) . . ?
O4 V1 O4 84.55(6) 3 . ?
C1 O1 V1 116.57(10) . . ?
C4 O4 V1 116.83(10) . . ?
N1 O5 V1 70.65(7) . . ?
H6D O6 H6E 114(2) . . ?
H6D O6 H6F 105(3) . . ?
H6E O6 H6F 105.1(17) . . ?
O5 N1 C3 113.95(12) . . ?
O5 N1 C2 113.51(12) . . ?
C3 N1 C2 119.41(13) . . ?
O5 N1 V1 68.59(7) . . ?
C3 N1 V1 115.57(10) . . ?
C2 N1 V1 115.38(10) . . ?
C6 N2 C6 110.5(3) . 14 ?
C6 N2 C5 110.36(19) . . ?
C6 N2 C5 109.07(19) 14 . ?
C6 N2 C5 109.06(19) . 14 ?
C6 N2 C5 110.36(19) 14 14 ?
C5 N2 C5 107.5(3) . 14 ?
O2 C1 O1 124.44(16) . . ?
O2 C1 C2 118.03(14) . . ?
O1 C1 C2 117.52(13) . . ?
N1 C2 C1 108.39(12) . . ?
N1 C2 H2A 110.0 . . ?
C1 C2 H2A 110.0 . . ?
N1 C2 H2B 110.0 . . ?
C1 C2 H2B 110.0 . . ?
H2A C2 H2B 108.4 . . ?
N1 C3 C4 108.38(13) . . ?
N1 C3 H3A 110.0 . . ?
C4 C3 H3A 110.0 . . ?
N1 C3 H3B 110.0 . . ?
C4 C3 H3B 110.0 . . ?
H3A C3 H3B 108.4 . . ?
O3 C4 O4 124.08(16) . . ?
O3 C4 C3 118.97(15) . . ?
O4 C4 C3 116.95(14) . . ?
N2 C5 H5A 109.5 . . ?
N2 C5 H5B 109.5 . . ?
H5A C5 H5B 109.5 . . ?
N2 C5 H5C 109.5 . . ?
H5A C5 H5C 109.5 . . ?
H5B C5 H5C 109.5 . . ?
N2 C6 H6A 109.5 . . ?
N2 C6 H6B 109.5 . . ?
H6A C6 H6B 109.5 . . ?
N2 C6 H6C 109.5 . . ?
H6A C6 H6C 109.5 . . ?
H6B C6 H6C 109.5 . . ?

loop_
_geom_torsion_atom_site_label_1
_geom_torsion_atom_site_label_2
_geom_torsion_atom_site_label_3
_geom_torsion_atom_site_label_4
_geom_torsion
_geom_torsion_site_symmetry_1
_geom_torsion_site_symmetry_2
_geom_torsion_site_symmetry_3
_geom_torsion_site_symmetry_4
_geom_torsion_publ_flag
O5 V1 O1 C1 50.83(11) . . . . ?
O5 V1 O1 C1 -150.65(12) 3 . . . ?
N1 V1 O1 C1 -146.35(11) 3 . . . ?
N1 V1 O1 C1 9.69(11) . . . . ?
O1 V1 O1 C1 129.02(12) 3 . . . ?
O4 V1 O1 C1 -69.38(12) 3 . . . ?
O4 V1 O1 C1 6.3(2) . . . . ?
O5 V1 O4 C4 -54.64(12) . . . . ?
O5 V1 O4 C4 143.64(11) 3 . . . ?
N1 V1 O4 C4 146.36(12) 3 . . . ?
N1 V1 O4 C4 -13.32(12) . . . . ?
O1 V1 O4 C4 -134.60(12) 3 . . . ?
O1 V1 O4 C4 -9.9(2) . . . . ?
O4 V1 O4 C4 66.82(11) 3 . . . ?
O5 V1 O5 N1 -133.52(7) 3 . . . ?
N1 V1 O5 N1 130.36(14) 3 . . . ?
O1 V1 O5 N1 174.32(8) 3 . . . ?
O1 V1 O5 N1 -81.88(8) . . . . ?
O4 V1 O5 N1 4.09(9) 3 . . . ?
O4 V1 O5 N1 82.68(8) . . . . ?
V1 O5 N1 C3 -109.45(11) . . . . ?
V1 O5 N1 C2 109.36(11) . . . . ?
O5 V1 N1 O5 135.52(14) 3 . . . ?
N1 V1 N1 O5 -133.19(7) 3 . . . ?
O1 V1 N1 O5 -6.51(9) 3 . . . ?
O1 V1 N1 O5 91.41(8) . . . . ?
O4 V1 N1 O5 -176.40(8) 3 . . . ?
O4 V1 N1 O5 -89.88(8) . . . . ?
O5 V1 N1 C3 107.20(13) . . . . ?
O5 V1 N1 C3 -117.28(14) 3 . . . ?
N1 V1 N1 C3 -25.98(10) 3 . . . ?
O1 V1 N1 C3 100.70(11) 3 . . . ?
O1 V1 N1 C3 -161.38(11) . . . . ?
O4 V1 N1 C3 -69.19(11) 3 . . . ?
O4 V1 N1 C3 17.32(10) . . . . ?
O5 V1 N1 C2 -106.75(13) . . . . ?
O5 V1 N1 C2 28.77(17) 3 . . . ?
N1 V1 N1 C2 120.06(10) 3 . . . ?
O1 V1 N1 C2 -113.26(10) 3 . . . ?
O1 V1 N1 C2 -15.34(10) . . . . ?
O4 V1 N1 C2 76.85(10) 3 . . . ?
O4 V1 N1 C2 163.37(11) . . . . ?
V1 O1 C1 O2 177.22(13) . . . . ?
V1 O1 C1 C2 -2.11(18) . . . . ?
O5 N1 C2 C1 -58.52(16) . . . . ?
C3 N1 C2 C1 162.60(13) . . . . ?
V1 N1 C2 C1 17.94(15) . . . . ?
O2 C1 C2 N1 170.56(14) . . . . ?
O1 C1 C2 N1 -10.07(19) . . . . ?
O5 N1 C3 C4 58.24(17) . . . . ?
C2 N1 C3 C4 -163.05(13) . . . . ?
V1 N1 C3 C4 -18.45(16) . . . . ?
V1 O4 C4 O3 -173.07(15) . . . . ?
V1 O4 C4 C3 6.54(19) . . . . ?
N1 C3 C4 O3 -172.94(15) . . . . ?
N1 C3 C4 O4 7.4(2) . . . . ?

loop_
_geom_hbond_atom_site_label_D
_geom_hbond_atom_site_label_H
_geom_hbond_atom_site_label_A
_geom_hbond_distance_DH
_geom_hbond_distance_HA
_geom_hbond_distance_DA
_geom_hbond_angle_DHA
_geom_hbond_site_symmetry_A
O6 H6D O3 0.837(15) 1.803(16) 2.6364(19) 174(2) 16
O6 H6E O2 0.858(16) 1.742(16) 2.5993(19) 176(2) .
C2 H2A O2 0.99 2.27 3.246(2) 167.0 14
C2 H2B O3 0.99 2.20 3.1748(19) 168.3 22_655
C5 H5A O3 0.98 2.66 3.417(3) 134.6 16
C5 H5C O5 0.98 2.46 3.433(3) 174.4 19_666

_diffrn_measured_fraction_theta_max 0.998
_diffrn_reflns_theta_full        25.25
_diffrn_measured_fraction_theta_full 0.998
_refine_diff_density_max         0.245
_refine_diff_density_min         -0.306
_refine_diff_density_rms         0.049
####################################################################### 
# 
# This file contains crystal structure data downloaded from the 
# Cambridge Structural Database (CSD) hosted by the Cambridge 
# Crystallographic Data Centre (CCDC).
# 
# Full information about CCDC data access policies and citation 
# guidelines are available at http://www.ccdc.cam.ac.uk/access/V1 
# 
# Audit and citation data items may have been added by the CCDC. 
# Please retain this information to preserve the provenance of 
# this file and to allow appropriate attribution of the data. 
# 
#######################################################################

data_UMD2266f_a
_database_code_depnum_ccdc_archive 'CCDC 2103586'
loop_
_audit_author_name
_audit_author_address
'James Golen'
;University of Massachusetts Dartmouth
United States of America
;
_audit_update_record             
;
2021-08-16 deposited with the CCDC.	2021-11-24 downloaded from the CCDC.
;

_audit_creation_method           SHELXL-2014/6
_chemical_name_systematic        
'Tetraethylammonium vanadium(v)-bis-hydroxyiminodiacetate'
_chemical_name_common            TEAVBH
_chemical_melting_point          ?
_chemical_formula_moiety         ?
_chemical_formula_sum            'C16 H28 N3 O10 V'
_chemical_formula_weight         473.35

loop_
_atom_type_symbol
_atom_type_description
_atom_type_scat_dispersion_real
_atom_type_scat_dispersion_imag
_atom_type_scat_source
C C 0.0033 0.0016 'International Tables Vol C Tables 4.2.6.8 and 6.1.1.4'
H H 0.0000 0.0000 'International Tables Vol C Tables 4.2.6.8 and 6.1.1.4'
N N 0.0061 0.0033 'International Tables Vol C Tables 4.2.6.8 and 6.1.1.4'
O O 0.0106 0.0060 'International Tables Vol C Tables 4.2.6.8 and 6.1.1.4'
V V 0.3005 0.5294 'International Tables Vol C Tables 4.2.6.8 and 6.1.1.4'

_space_group_crystal_system      monoclinic
_space_group_IT_number           4
_space_group_name_H-M_alt        'P 21'
_space_group_name_Hall           'P 2yb'

_shelx_space_group_comment       
; 
The symmetry employed for this shelxl refinement is uniquely defined 
by the following loop, which should always be used as a source of 
symmetry information in preference to the above space-group names. 
They are only intended as comments. 
;

loop_
_space_group_symop_operation_xyz
'x, y, z'
'-x, y+1/2, -z'

_cell_length_a                   11.8775(7)
_cell_length_b                   8.1637(5)
_cell_length_c                   12.1364(6)
_cell_angle_alpha                90
_cell_angle_beta                 114.799(2)
_cell_angle_gamma                90
_cell_volume                     1068.28(11)
_cell_formula_units_Z            2
_cell_measurement_temperature    297(2)
_cell_measurement_reflns_used    9857
_cell_measurement_theta_min      3.11
_cell_measurement_theta_max      26.39

_exptl_crystal_description       BLOCK
_exptl_crystal_colour            brown
_exptl_crystal_density_meas      ?
_exptl_crystal_density_method    ?
_exptl_crystal_density_diffrn    1.472
_exptl_crystal_F_000             496
_exptl_transmission_factor_min   ?
_exptl_transmission_factor_max   ?
_exptl_crystal_size_max          0.220
_exptl_crystal_size_mid          0.150
_exptl_crystal_size_min          0.100
_exptl_absorpt_coefficient_mu    0.521
_shelx_estimated_absorpt_T_min   0.894
_shelx_estimated_absorpt_T_max   0.950
_exptl_absorpt_correction_type   multi-scan
_exptl_absorpt_correction_T_min  0.616
_exptl_absorpt_correction_T_max  0.645
_exptl_absorpt_process_details   sadabs
_exptl_absorpt_special_details   ?
_diffrn_ambient_temperature      297(2)
_diffrn_radiation_wavelength     0.71073
_diffrn_radiation_type           MoK\a
_diffrn_source                   ?
_diffrn_measurement_device_type  'Bruker APEX-III photon 200'
_diffrn_measurement_method       '\f and \w scans'
_diffrn_detector_area_resol_mean ?
_diffrn_reflns_number            34061
_diffrn_reflns_av_unetI/netI     0.0207
_diffrn_reflns_av_R_equivalents  0.0329
_diffrn_reflns_limit_h_min       -14
_diffrn_reflns_limit_h_max       14
_diffrn_reflns_limit_k_min       -10
_diffrn_reflns_limit_k_max       10
_diffrn_reflns_limit_l_min       -15
_diffrn_reflns_limit_l_max       14
_diffrn_reflns_theta_min         3.149
_diffrn_reflns_theta_max         26.395
_diffrn_reflns_theta_full        25.242
_diffrn_measured_fraction_theta_max 0.993
_diffrn_measured_fraction_theta_full 0.992
_diffrn_reflns_Laue_measured_fraction_max 0.993
_diffrn_reflns_Laue_measured_fraction_full 0.992
_diffrn_reflns_point_group_measured_fraction_max 0.995
_diffrn_reflns_point_group_measured_fraction_full 0.994
_reflns_number_total             4351
_reflns_number_gt                4197
_reflns_threshold_expression     'I > 2\s(I)'
_reflns_Friedel_coverage         0.866
_reflns_Friedel_fraction_max     0.996
_reflns_Friedel_fraction_full    0.997

_reflns_special_details          
; 
 Reflections were merged by SHELXL according to the crystal 
 class for the calculation of statistics and refinement. 
  
 _reflns_Friedel_fraction is defined as the number of unique 
 Friedel pairs measured divided by the number that would be 
 possible theoretically, ignoring centric projections and 
 systematic absences. 
;

_computing_data_collection       'Bruker APEX3'
_computing_cell_refinement       'Bruker SAINT'
_computing_data_reduction        'Bruker SAINT'
_computing_structure_solution    'SHELXS-97 (Sheldrick 2008)'
_computing_structure_refinement  'SHELXL-2014/6 (Sheldrick, 2014)'
_computing_molecular_graphics    'Bruker SHELXTL'
_computing_publication_material  'Bruker SHELXTL'
_refine_special_details          ?
_refine_ls_structure_factor_coef Fsqd
_refine_ls_matrix_type           full
_refine_ls_weighting_scheme      calc
_refine_ls_weighting_details     
'w=1/[\s^2^(Fo^2^)+(0.0375P)^2^+0.0716P] where P=(Fo^2^+2Fc^2^)/3'
_atom_sites_solution_primary     'intrinsic phasing'
_atom_sites_solution_secondary   'Fourier difference maps'
_atom_sites_solution_hydrogens   geom
_refine_ls_hydrogen_treatment    constr
_refine_ls_extinction_method     none
_refine_ls_extinction_coef       .
_refine_ls_abs_structure_details 
; 
 Flack x determined using 1898 quotients [(I+)-(I-)]/[(I+)+(I-)] 
 (Parsons, Flack and Wagner, Acta Cryst. B69 (2013) 249-259). 
;
_refine_ls_abs_structure_Flack   0.014(5)
_chemical_absolute_configuration ?
_refine_ls_number_reflns         4351
_refine_ls_number_parameters     275
_refine_ls_number_restraints     1
_refine_ls_R_factor_all          0.0231
_refine_ls_R_factor_gt           0.0215
_refine_ls_wR_factor_ref         0.0575
_refine_ls_wR_factor_gt          0.0564
_refine_ls_goodness_of_fit_ref   1.016
_refine_ls_restrained_S_all      1.016
_refine_ls_shift/su_max          0.001
_refine_ls_shift/su_mean         0.000

loop_
_atom_site_label
_atom_site_type_symbol
_atom_site_fract_x
_atom_site_fract_y
_atom_site_fract_z
_atom_site_U_iso_or_equiv
_atom_site_adp_type
_atom_site_occupancy
_atom_site_site_symmetry_order
_atom_site_calc_flag
_atom_site_refinement_flags_posn
_atom_site_refinement_flags_adp
_atom_site_refinement_flags_occupancy
_atom_site_disorder_assembly
_atom_site_disorder_group
V1 V 0.25782(3) 0.79204(4) 0.62248(3) 0.02370(9) Uani 1 1 d . . . . .
O1 O 0.40065(15) 0.7328(2) 0.77259(14) 0.0360(4) Uani 1 1 d . . . . .
O2 O 0.5644(2) 0.5719(3) 0.8602(2) 0.0609(6) Uani 1 1 d . . . . .
O3 O 0.24343(16) 0.55679(19) 0.59291(16) 0.0334(4) Uani 1 1 d . . . . .
O4 O 0.1332(2) 0.7356(3) 0.26062(17) 0.0630(6) Uani 1 1 d . . . . .
O5 O 0.15601(13) 0.8106(2) 0.44458(12) 0.0326(3) Uani 1 1 d . . . . .
O6 O 0.10781(14) 0.73601(19) 0.64418(14) 0.0313(3) Uani 1 1 d . . . . .
O7 O -0.04909(16) 0.8327(3) 0.67945(16) 0.0468(5) Uani 1 1 d . . . . .
O8 O 0.26829(13) 0.97419(19) 0.73020(13) 0.0298(3) Uani 1 1 d . . . . .
O9 O 0.42019(19) 1.1837(2) 0.5464(2) 0.0564(5) Uani 1 1 d . . . . .
O10 O 0.37624(14) 0.93004(19) 0.58186(15) 0.0317(4) Uani 1 1 d . . . . .
N1 N 0.33273(17) 0.6131(2) 0.56087(17) 0.0296(4) Uani 1 1 d . . . . .
N2 N 0.18483(16) 1.0154(2) 0.61668(16) 0.0274(4) Uani 1 1 d . . . . .
C1 C 0.4792(2) 0.6231(3) 0.7700(2) 0.0378(5) Uani 1 1 d . . . . .
C2 C 0.4595(2) 0.5669(3) 0.6443(2) 0.0379(5) Uani 1 1 d . . . . .
H2A H 0.5191 0.6191 0.6202 0.045 Uiso 1 1 calc R U . . .
H2B H 0.4700 0.4491 0.6433 0.045 Uiso 1 1 calc R U . . .
C3 C 0.2967(2) 0.6134(3) 0.4293(2) 0.0386(5) Uani 1 1 d . . . . .
H3A H 0.2746 0.5035 0.3972 0.046 Uiso 1 1 calc R U . . .
H3B H 0.3654 0.6508 0.4125 0.046 Uiso 1 1 calc R U . . .
C4 C 0.1864(2) 0.7273(3) 0.3702(2) 0.0376(5) Uani 1 1 d . . . . .
C5 C 0.0339(2) 0.8530(3) 0.64749(19) 0.0321(5) Uani 1 1 d . . . . .
C6 C 0.0572(2) 1.0164(3) 0.6030(2) 0.0338(5) Uani 1 1 d . . . . .
H6A H 0.0007 1.0323 0.5185 0.041 Uiso 1 1 calc R U . . .
H6B H 0.0448 1.1045 0.6504 0.041 Uiso 1 1 calc R U . . .
C7 C 0.2282(2) 1.1385(3) 0.5572(2) 0.0362(5) Uani 1 1 d . . . . .
H7A H 0.2369 1.2432 0.5978 0.043 Uiso 1 1 calc R U . . .
H7B H 0.1688 1.1512 0.4734 0.043 Uiso 1 1 calc R U . . .
C8 C 0.3524(2) 1.0841(3) 0.5624(2) 0.0346(5) Uani 1 1 d . . . . .
N3 N 0.7414(2) 0.0448(3) 0.97935(18) 0.0381(5) Uani 1 1 d . . . . .
C9 C 0.8346(3) -0.0232(4) 0.9363(3) 0.0586(8) Uani 1 1 d . . . . .
H9A H 0.8508 0.0597 0.8875 0.070 Uiso 1 1 calc R U . . .
H9B H 0.9118 -0.0433 1.0067 0.070 Uiso 1 1 calc R U . . .
C10 C 0.7967(4) -0.1790(5) 0.8630(4) 0.0858(13) Uani 1 1 d . . . . .
H10A H 0.8558 -0.2043 0.8306 0.129 Uiso 1 1 calc R U . . .
H10B H 0.7161 -0.1648 0.7976 0.129 Uiso 1 1 calc R U . . .
H10C H 0.7939 -0.2672 0.9142 0.129 Uiso 1 1 calc R U . . .
C11 C 0.7025(3) -0.0831(4) 1.0471(3) 0.0525(7) Uani 1 1 d . . . . .
H11A H 0.6439 -0.0334 1.0736 0.063 Uiso 1 1 calc R U . . .
H11B H 0.6596 -0.1705 0.9911 0.063 Uiso 1 1 calc R U . . .
C12 C 0.8066(4) -0.1571(5) 1.1560(3) 0.0764(11) Uani 1 1 d . . . . .
H12A H 0.7733 -0.2353 1.1934 0.115 Uiso 1 1 calc R U . . .
H12B H 0.8490 -0.0722 1.2131 0.115 Uiso 1 1 calc R U . . .
H12C H 0.8637 -0.2108 1.1307 0.115 Uiso 1 1 calc R U . . .
C13 C 0.6267(3) 0.0989(4) 0.8695(2) 0.0529(7) Uani 1 1 d . . . . .
H13A H 0.6518 0.1749 0.8226 0.063 Uiso 1 1 calc R U . . .
H13B H 0.5908 0.0039 0.8188 0.063 Uiso 1 1 calc R U . . .
C14 C 0.5284(3) 0.1791(5) 0.8983(3) 0.0666(9) Uani 1 1 d . . . . .
H14A H 0.4596 0.2096 0.8242 0.100 Uiso 1 1 calc R U . . .
H14B H 0.5620 0.2751 0.9467 0.100 Uiso 1 1 calc R U . . .
H14C H 0.5006 0.1039 0.9425 0.100 Uiso 1 1 calc R U . . .
C15 C 0.7999(3) 0.1889(4) 1.0632(2) 0.0478(6) Uani 1 1 d . . . . .
H15A H 0.7448 0.2221 1.0996 0.057 Uiso 1 1 calc R U . . .
H15B H 0.8767 0.1521 1.1282 0.057 Uiso 1 1 calc R U . . .
C16 C 0.8277(3) 0.3362(4) 1.0048(3) 0.0574(8) Uani 1 1 d . . . . .
H16A H 0.8708 0.4163 1.0659 0.086 Uiso 1 1 calc R U . . .
H16B H 0.7514 0.3822 0.9468 0.086 Uiso 1 1 calc R U . . .
H16C H 0.8785 0.3043 0.9644 0.086 Uiso 1 1 calc R U . . .

loop_
_atom_site_aniso_label
_atom_site_aniso_U_11
_atom_site_aniso_U_22
_atom_site_aniso_U_33
_atom_site_aniso_U_23
_atom_site_aniso_U_13
_atom_site_aniso_U_12
V1 0.02310(15) 0.02327(15) 0.02617(15) -0.00297(15) 0.01174(12) -0.00086(15)
O1 0.0337(8) 0.0364(8) 0.0325(8) -0.0012(6) 0.0085(7) 0.0075(7)
O2 0.0503(12) 0.0619(13) 0.0562(12) 0.0082(10) 0.0082(10) 0.0243(10)
O3 0.0367(9) 0.0252(8) 0.0466(9) -0.0051(7) 0.0256(7) -0.0046(6)
O4 0.0742(14) 0.0828(16) 0.0317(9) -0.0062(9) 0.0218(9) 0.0105(11)
O5 0.0326(7) 0.0383(9) 0.0274(7) -0.0039(7) 0.0130(6) -0.0007(8)
O6 0.0301(8) 0.0346(8) 0.0350(8) -0.0034(6) 0.0194(7) -0.0046(6)
O7 0.0359(9) 0.0632(14) 0.0531(10) -0.0052(9) 0.0302(8) -0.0040(8)
O8 0.0278(7) 0.0315(8) 0.0273(7) -0.0076(6) 0.0088(6) 0.0010(6)
O9 0.0608(12) 0.0329(9) 0.0994(16) -0.0055(10) 0.0572(12) -0.0109(9)
O10 0.0302(8) 0.0274(8) 0.0444(9) -0.0022(7) 0.0223(7) -0.0007(6)
N1 0.0289(9) 0.0260(9) 0.0384(10) -0.0064(8) 0.0184(8) -0.0024(8)
N2 0.0251(9) 0.0265(9) 0.0311(9) -0.0030(7) 0.0122(7) 0.0009(7)
C1 0.0324(12) 0.0322(11) 0.0453(13) 0.0036(10) 0.0128(10) 0.0037(10)
C2 0.0338(12) 0.0311(11) 0.0513(14) -0.0009(10) 0.0204(11) 0.0066(10)
C3 0.0417(13) 0.0429(13) 0.0392(12) -0.0133(11) 0.0249(11) -0.0062(11)
C4 0.0401(13) 0.0443(12) 0.0333(12) -0.0096(10) 0.0204(10) -0.0080(10)
C5 0.0262(11) 0.0435(12) 0.0274(10) -0.0077(9) 0.0120(9) -0.0041(9)
C6 0.0239(10) 0.0378(12) 0.0419(12) -0.0032(10) 0.0160(9) 0.0036(9)
C7 0.0382(12) 0.0252(11) 0.0503(14) 0.0022(10) 0.0235(11) 0.0025(9)
C8 0.0361(12) 0.0315(12) 0.0451(13) -0.0058(10) 0.0257(11) -0.0040(10)
N3 0.0425(11) 0.0428(12) 0.0350(10) 0.0035(8) 0.0221(9) -0.0033(9)
C9 0.0684(19) 0.0585(19) 0.073(2) 0.0037(16) 0.0530(17) 0.0015(15)
C10 0.123(3) 0.063(3) 0.116(3) -0.015(2) 0.095(3) -0.009(2)
C11 0.0597(18) 0.0551(17) 0.0560(16) 0.0111(13) 0.0372(15) -0.0029(14)
C12 0.088(2) 0.073(2) 0.076(2) 0.0382(19) 0.043(2) 0.0156(19)
C13 0.0521(16) 0.0638(18) 0.0348(13) -0.0019(13) 0.0104(12) -0.0118(14)
C14 0.0443(16) 0.073(2) 0.068(2) 0.0046(18) 0.0086(15) 0.0007(15)
C15 0.0462(15) 0.0557(17) 0.0366(13) -0.0009(12) 0.0126(12) -0.0033(13)
C16 0.0577(17) 0.0481(19) 0.0592(17) 0.0000(13) 0.0175(14) -0.0097(13)

_geom_special_details            
; 
 All esds (except the esd in the dihedral angle between two l.s. planes) 
 are estimated using the full covariance matrix.  The cell esds are taken 
 into account individually in the estimation of esds in distances, angles 
 and torsion angles; correlations between esds in cell parameters are only 
 used when they are defined by crystal symmetry.  An approximate (isotropic) 
 treatment of cell esds is used for estimating esds involving l.s. planes. 
;

loop_
_geom_bond_atom_site_label_1
_geom_bond_atom_site_label_2
_geom_bond_distance
_geom_bond_site_symmetry_2
_geom_bond_publ_flag
V1 O3 1.9480(16) . ?
V1 O8 1.9492(14) . ?
V1 O1 1.9591(16) . ?
V1 O6 1.9613(15) . ?
V1 O5 1.9892(14) . ?
V1 N2 2.0078(18) . ?
V1 N1 2.0109(19) . ?
V1 O10 2.0179(16) . ?
O1 C1 1.304(3) . ?
O2 C1 1.211(3) . ?
O3 N1 1.354(2) . ?
O4 C4 1.211(3) . ?
O5 C4 1.297(3) . ?
O6 C5 1.309(3) . ?
O7 C5 1.213(3) . ?
O8 N2 1.359(2) . ?
O9 C8 1.216(3) . ?
O10 C8 1.289(3) . ?
N1 C2 1.468(3) . ?
N1 C3 1.469(3) . ?
N2 C7 1.452(3) . ?
N2 C6 1.454(3) . ?
C1 C2 1.515(4) . ?
C2 H2A 0.9700 . ?
C2 H2B 0.9700 . ?
C3 C4 1.519(4) . ?
C3 H3A 0.9700 . ?
C3 H3B 0.9700 . ?
C5 C6 1.508(4) . ?
C6 H6A 0.9700 . ?
C6 H6B 0.9700 . ?
C7 C8 1.517(3) . ?
C7 H7A 0.9700 . ?
C7 H7B 0.9700 . ?
N3 C9 1.514(3) . ?
N3 C11 1.516(3) . ?
N3 C13 1.519(3) . ?
N3 C15 1.519(4) . ?
C9 C10 1.508(5) . ?
C9 H9A 0.9700 . ?
C9 H9B 0.9700 . ?
C10 H10A 0.9600 . ?
C10 H10B 0.9600 . ?
C10 H10C 0.9600 . ?
C11 C12 1.506(4) . ?
C11 H11A 0.9700 . ?
C11 H11B 0.9700 . ?
C12 H12A 0.9600 . ?
C12 H12B 0.9600 . ?
C12 H12C 0.9600 . ?
C13 C14 1.503(5) . ?
C13 H13A 0.9700 . ?
C13 H13B 0.9700 . ?
C14 H14A 0.9600 . ?
C14 H14B 0.9600 . ?
C14 H14C 0.9600 . ?
C15 C16 1.501(4) . ?
C15 H15A 0.9700 . ?
C15 H15B 0.9700 . ?
C16 H16A 0.9600 . ?
C16 H16B 0.9600 . ?
C16 H16C 0.9600 . ?

loop_
_geom_angle_atom_site_label_1
_geom_angle_atom_site_label_2
_geom_angle_atom_site_label_3
_geom_angle
_geom_angle_site_symmetry_1
_geom_angle_site_symmetry_3
_geom_angle_publ_flag
O3 V1 O8 148.39(7) . . ?
O3 V1 O1 84.43(7) . . ?
O8 V1 O1 77.16(6) . . ?
O3 V1 O6 77.31(7) . . ?
O8 V1 O6 83.91(6) . . ?
O1 V1 O6 107.38(7) . . ?
O3 V1 O5 84.77(8) . . ?
O8 V1 O5 120.56(7) . . ?
O1 V1 O5 157.41(7) . . ?
O6 V1 O5 89.46(6) . . ?
O3 V1 N2 152.35(8) . . ?
O8 V1 N2 40.15(7) . . ?
O1 V1 N2 116.71(7) . . ?
O6 V1 N2 79.24(7) . . ?
O5 V1 N2 80.54(7) . . ?
O3 V1 N1 39.96(7) . . ?
O8 V1 N1 152.87(7) . . ?
O1 V1 N1 79.68(7) . . ?
O6 V1 N1 116.68(7) . . ?
O5 V1 N1 79.30(7) . . ?
N2 V1 N1 154.01(8) . . ?
O3 V1 O10 121.44(6) . . ?
O8 V1 O10 83.28(6) . . ?
O1 V1 O10 86.82(7) . . ?
O6 V1 O10 158.21(7) . . ?
O5 V1 O10 82.01(7) . . ?
N2 V1 O10 79.59(7) . . ?
N1 V1 O10 81.51(7) . . ?
C1 O1 V1 119.79(15) . . ?
N1 O3 V1 72.52(11) . . ?
C4 O5 V1 119.72(16) . . ?
C5 O6 V1 119.50(14) . . ?
N2 O8 V1 72.24(10) . . ?
C8 O10 V1 117.89(14) . . ?
O3 N1 C2 114.53(19) . . ?
O3 N1 C3 113.97(18) . . ?
C2 N1 C3 119.82(19) . . ?
O3 N1 V1 67.52(10) . . ?
C2 N1 V1 114.57(14) . . ?
C3 N1 V1 115.45(15) . . ?
O8 N2 C7 114.55(18) . . ?
O8 N2 C6 113.53(17) . . ?
C7 N2 C6 120.63(19) . . ?
O8 N2 V1 67.60(10) . . ?
C7 N2 V1 114.09(14) . . ?
C6 N2 V1 115.04(15) . . ?
O2 C1 O1 123.4(2) . . ?
O2 C1 C2 121.5(2) . . ?
O1 C1 C2 115.0(2) . . ?
N1 C2 C1 107.32(19) . . ?
N1 C2 H2A 110.3 . . ?
C1 C2 H2A 110.3 . . ?
N1 C2 H2B 110.3 . . ?
C1 C2 H2B 110.3 . . ?
H2A C2 H2B 108.5 . . ?
N1 C3 C4 108.41(18) . . ?
N1 C3 H3A 110.0 . . ?
C4 C3 H3A 110.0 . . ?
N1 C3 H3B 110.0 . . ?
C4 C3 H3B 110.0 . . ?
H3A C3 H3B 108.4 . . ?
O4 C4 O5 124.5(2) . . ?
O4 C4 C3 120.2(2) . . ?
O5 C4 C3 115.4(2) . . ?
O7 C5 O6 123.8(2) . . ?
O7 C5 C6 122.1(2) . . ?
O6 C5 C6 114.12(18) . . ?
N2 C6 C5 107.05(19) . . ?
N2 C6 H6A 110.3 . . ?
C5 C6 H6A 110.3 . . ?
N2 C6 H6B 110.3 . . ?
C5 C6 H6B 110.3 . . ?
H6A C6 H6B 108.6 . . ?
N2 C7 C8 108.55(19) . . ?
N2 C7 H7A 110.0 . . ?
C8 C7 H7A 110.0 . . ?
N2 C7 H7B 110.0 . . ?
C8 C7 H7B 110.0 . . ?
H7A C7 H7B 108.4 . . ?
O9 C8 O10 125.0(2) . . ?
O9 C8 C7 119.6(2) . . ?
O10 C8 C7 115.4(2) . . ?
C9 N3 C11 111.6(2) . . ?
C9 N3 C13 108.7(2) . . ?
C11 N3 C13 108.1(2) . . ?
C9 N3 C15 108.7(2) . . ?
C11 N3 C15 109.1(2) . . ?
C13 N3 C15 110.7(2) . . ?
C10 C9 N3 115.6(3) . . ?
C10 C9 H9A 108.4 . . ?
N3 C9 H9A 108.4 . . ?
C10 C9 H9B 108.4 . . ?
N3 C9 H9B 108.4 . . ?
H9A C9 H9B 107.4 . . ?
C9 C10 H10A 109.5 . . ?
C9 C10 H10B 109.5 . . ?
H10A C10 H10B 109.5 . . ?
C9 C10 H10C 109.5 . . ?
H10A C10 H10C 109.5 . . ?
H10B C10 H10C 109.5 . . ?
C12 C11 N3 115.3(3) . . ?
C12 C11 H11A 108.4 . . ?
N3 C11 H11A 108.4 . . ?
C12 C11 H11B 108.4 . . ?
N3 C11 H11B 108.4 . . ?
H11A C11 H11B 107.5 . . ?
C11 C12 H12A 109.5 . . ?
C11 C12 H12B 109.5 . . ?
H12A C12 H12B 109.5 . . ?
C11 C12 H12C 109.5 . . ?
H12A C12 H12C 109.5 . . ?
H12B C12 H12C 109.5 . . ?
C14 C13 N3 114.9(2) . . ?
C14 C13 H13A 108.5 . . ?
N3 C13 H13A 108.5 . . ?
C14 C13 H13B 108.5 . . ?
N3 C13 H13B 108.5 . . ?
H13A C13 H13B 107.5 . . ?
C13 C14 H14A 109.5 . . ?
C13 C14 H14B 109.5 . . ?
H14A C14 H14B 109.5 . . ?
C13 C14 H14C 109.5 . . ?
H14A C14 H14C 109.5 . . ?
H14B C14 H14C 109.5 . . ?
C16 C15 N3 115.7(2) . . ?
C16 C15 H15A 108.4 . . ?
N3 C15 H15A 108.4 . . ?
C16 C15 H15B 108.4 . . ?
N3 C15 H15B 108.4 . . ?
H15A C15 H15B 107.4 . . ?
C15 C16 H16A 109.5 . . ?
C15 C16 H16B 109.5 . . ?
H16A C16 H16B 109.5 . . ?
C15 C16 H16C 109.5 . . ?
H16A C16 H16C 109.5 . . ?
H16B C16 H16C 109.5 . . ?

loop_
_geom_hbond_atom_site_label_D
_geom_hbond_atom_site_label_H
_geom_hbond_atom_site_label_A
_geom_hbond_distance_DH
_geom_hbond_distance_HA
_geom_hbond_distance_DA
_geom_hbond_angle_DHA
_geom_hbond_site_symmetry_A
C2 H2A O9 0.97 2.47 3.329(3) 147.1 2_646
C2 H2B O9 0.97 2.42 3.309(3) 152.6 1_545
C3 H3B O9 0.97 2.40 3.301(3) 155.0 2_646
C6 H6A O3 0.97 2.64 3.375(3) 132.4 2_556
C6 H6A O6 0.97 2.49 3.335(3) 145.7 2_556
C7 H7A O3 0.97 2.56 3.437(3) 150.0 1_565
C7 H7B O7 0.97 2.33 3.188(3) 146.5 2_556
C9 H9A O4 0.97 2.37 3.330(4) 170.1 2_646
C10 H10A O7 0.96 2.54 3.428(4) 153.1 1_645
C11 H11B O2 0.97 2.59 3.557(4) 173.0 1_545
C14 H14B O2 0.96 2.65 3.293(5) 125.2 .
C16 H16B O2 0.96 2.55 3.458(4) 158.8 .

_refine_diff_density_max         0.159
_refine_diff_density_min         -0.141
_refine_diff_density_rms         0.030

_shelxl_version_number           2014/6

_shelx_res_file                  
; 
TITL UMD2266F_a.res in P2(1) 
REM Old TITL UMD2266F in P2(1) 
  
REM SHELXT solution in P2(1) 
REM R1 0.079,  Rweak 0.037,  Alpha 0.009,  Orientation as input 
REM Flack x =  0.040 ( 0.006 ) from Parsons' quotients 
REM Formula found by SHELXT:  C16 N4 O9 V 
  
CELL  0.71073  11.8775   8.1637  12.1364   90.000  114.799   90.000 
ZERR    2.000   0.0007   0.0005   0.0006    0.000    0.002    0.000 
  
LATT -1 
SYMM -X, 1/2+Y, -Z 
SFAC C H N O V 
UNIT 32 56 6 20 2 
  
TEMP 24 
L.S. 10 
BOND $H 
LIST 6 
FMAP 2 
acta 
size 0.10 0.15 0.22 
rem orange brown color 
  
OMIT  -10   0   2 
OMIT     7   3   8 
OMIT    10   0   1 
OMIT  -1   1   1 
  
HTAB 2 
  
EQIV $1 -x+1, y-1/2, -z+1 
HTAB C2 O9_$1 
EQIV $2 x, y-1, z 
HTAB C2 O9_$2 
HTAB C3 O9_$1 
EQIV $3 -x, y+1/2, -z+1 
HTAB C6 O3_$3 
HTAB C6 O6_$3 
EQIV $4 x, y+1, z 
HTAB C7 O3_$4 
HTAB C7 O7_$3 
HTAB C9 O4_$1 
EQIV $5 x+1, y-1, z 
HTAB C10 O7_$5 
HTAB C11 O2_$2 
HTAB C14 O2 
HTAB C16 O2 
PLAN 20 
WGHT    0.037500    0.071600 
FVAR       1.18112 
V1    5    0.257822    0.792039    0.622477    11.00000    0.02310    0.02327 = 
         0.02617   -0.00297    0.01174   -0.00086 
O1    4    0.400649    0.732832    0.772591    11.00000    0.03373    0.03638 = 
         0.03248   -0.00115    0.00854    0.00752 
O2    4    0.564415    0.571902    0.860151    11.00000    0.05025    0.06185 = 
         0.05622    0.00815    0.00822    0.02427 
O3    4    0.243433    0.556788    0.592912    11.00000    0.03674    0.02521 = 
         0.04658   -0.00508    0.02558   -0.00460 
O4    4    0.133249    0.735573    0.260623    11.00000    0.07423    0.08278 = 
         0.03167   -0.00622    0.02177    0.01054 
O5    4    0.156007    0.810641    0.444577    11.00000    0.03263    0.03825 = 
         0.02738   -0.00394    0.01299   -0.00070 
O6    4    0.107812    0.736011    0.644178    11.00000    0.03008    0.03462 = 
         0.03504   -0.00338    0.01942   -0.00457 
O7    4   -0.049086    0.832726    0.679453    11.00000    0.03590    0.06323 = 
         0.05309   -0.00516    0.03023   -0.00404 
O8    4    0.268288    0.974193    0.730195    11.00000    0.02781    0.03149 = 
         0.02728   -0.00758    0.00879    0.00101 
O9    4    0.420191    1.183732    0.546384    11.00000    0.06083    0.03295 = 
         0.09937   -0.00547    0.05720   -0.01094 
O10   4    0.376240    0.930036    0.581860    11.00000    0.03016    0.02744 = 
         0.04437   -0.00218    0.02230   -0.00066 
N1    3    0.332731    0.613052    0.560875    11.00000    0.02890    0.02602 = 
         0.03842   -0.00641    0.01843   -0.00236 
N2    3    0.184830    1.015432    0.616684    11.00000    0.02508    0.02652 = 
         0.03107   -0.00301    0.01221    0.00095 
C1    1    0.479227    0.623061    0.770045    11.00000    0.03243    0.03223 = 
         0.04527    0.00358    0.01284    0.00365 
C2    1    0.459488    0.566877    0.644300    11.00000    0.03383    0.03109 = 
         0.05130   -0.00090    0.02044    0.00663 
AFIX  23 
H2A   2    0.519060    0.619077    0.620236    11.00000   -1.20000 
H2B   2    0.470010    0.449137    0.643321    11.00000   -1.20000 
AFIX   0 
C3    1    0.296669    0.613414    0.429350    11.00000    0.04169    0.04287 = 
         0.03920   -0.01326    0.02485   -0.00620 
AFIX  23 
H3A   2    0.274611    0.503479    0.397154    11.00000   -1.20000 
H3B   2    0.365360    0.650820    0.412483    11.00000   -1.20000 
AFIX   0 
C4    1    0.186390    0.727316    0.370151    11.00000    0.04011    0.04429 = 
         0.03334   -0.00957    0.02037   -0.00800 
C5    1    0.033925    0.852999    0.647486    11.00000    0.02625    0.04350 = 
         0.02737   -0.00768    0.01200   -0.00411 
C6    1    0.057214    1.016425    0.603011    11.00000    0.02394    0.03779 = 
         0.04190   -0.00319    0.01600    0.00362 
AFIX  23 
H6A   2    0.000734    1.032281    0.518537    11.00000   -1.20000 
H6B   2    0.044794    1.104486    0.650424    11.00000   -1.20000 
AFIX   0 
C7    1    0.228165    1.138536    0.557173    11.00000    0.03820    0.02521 = 
         0.05030    0.00219    0.02347    0.00253 
AFIX  23 
H7A   2    0.236939    1.243197    0.597800    11.00000   -1.20000 
H7B   2    0.168777    1.151200    0.473367    11.00000   -1.20000 
AFIX   0 
C8    1    0.352440    1.084067    0.562376    11.00000    0.03610    0.03153 = 
         0.04506   -0.00578    0.02571   -0.00403 
N3    3    0.741415    0.044767    0.979348    11.00000    0.04252    0.04277 = 
         0.03497    0.00354    0.02213   -0.00330 
C9    1    0.834590   -0.023235    0.936290    11.00000    0.06836    0.05855 = 
         0.07270    0.00367    0.05302    0.00150 
AFIX  23 
H9A   2    0.850766    0.059687    0.887520    11.00000   -1.20000 
H9B   2    0.911785   -0.043307    1.006737    11.00000   -1.20000 
AFIX   0 
C10   1    0.796662   -0.179031    0.863018    11.00000    0.12316    0.06317 = 
         0.11609   -0.01469    0.09454   -0.00856 
AFIX 137 
H10A  2    0.855789   -0.204254    0.830635    11.00000   -1.50000 
H10B  2    0.716142   -0.164824    0.797589    11.00000   -1.50000 
H10C  2    0.793917   -0.267169    0.914199    11.00000   -1.50000 
AFIX   0 
C11   1    0.702525   -0.083068    1.047094    11.00000    0.05967    0.05508 = 
         0.05604    0.01109    0.03722   -0.00290 
AFIX  23 
H11A  2    0.643853   -0.033394    1.073550    11.00000   -1.20000 
H11B  2    0.659607   -0.170494    0.991060    11.00000   -1.20000 
AFIX   0 
C12   1    0.806575   -0.157072    1.155956    11.00000    0.08841    0.07312 = 
         0.07634    0.03819    0.04306    0.01559 
AFIX 137 
H12A  2    0.773331   -0.235344    1.193423    11.00000   -1.50000 
H12B  2    0.848987   -0.072232    1.213119    11.00000   -1.50000 
H12C  2    0.863731   -0.210813    1.130718    11.00000   -1.50000 
AFIX   0 
C13   1    0.626665    0.098884    0.869478    11.00000    0.05208    0.06383 = 
         0.03484   -0.00191    0.01042   -0.01183 
AFIX  23 
H13A  2    0.651767    0.174922    0.822559    11.00000   -1.20000 
H13B  2    0.590759    0.003911    0.818834    11.00000   -1.20000 
AFIX   0 
C14   1    0.528357    0.179124    0.898317    11.00000    0.04431    0.07276 = 
         0.06757    0.00465    0.00863    0.00072 
AFIX 137 
H14A  2    0.459626    0.209633    0.824199    11.00000   -1.50000 
H14B  2    0.562006    0.275127    0.946669    11.00000   -1.50000 
H14C  2    0.500631    0.103876    0.942507    11.00000   -1.50000 
AFIX   0 
C15   1    0.799924    0.188864    1.063180    11.00000    0.04617    0.05573 = 
         0.03659   -0.00091    0.01261   -0.00331 
AFIX  23 
H15A  2    0.744768    0.222080    1.099595    11.00000   -1.20000 
H15B  2    0.876677    0.152054    1.128230    11.00000   -1.20000 
AFIX   0 
C16   1    0.827671    0.336186    1.004835    11.00000    0.05768    0.04814 = 
         0.05924   -0.00002    0.01746   -0.00970 
AFIX 137 
H16A  2    0.870803    0.416321    1.065933    11.00000   -1.50000 
H16B  2    0.751449    0.382196    0.946836    11.00000   -1.50000 
H16C  2    0.878509    0.304279    0.964414    11.00000   -1.50000 
  
AFIX   0 
HKLF 4 
  
REM  UMD2266F_a.res in P2(1) 
REM R1 =  0.0215 for    4197 Fo > 4sig(Fo)  and  0.0231 for all    4351 data 
REM    275 parameters refined using      1 restraints 
  
END 
  
WGHT      0.0332      0.0928 
  
REM Instructions for potential hydrogen bonds 
HTAB C2 O9_$1 
HTAB C2 O9_$2 
HTAB C3 O9_$1 
HTAB C6 O3_$3 
HTAB C6 O6_$3 
HTAB C7 O3_$4 
HTAB C7 O7_$3 
HTAB C9 O4_$1 
HTAB C10 O7_$5 
HTAB C11 O2_$2 
HTAB C14 O2 
HTAB C16 O2 
  
REM Highest difference peak  0.159,  deepest hole -0.141,  1-sigma level  0.030 
Q1    1   0.2013  0.7927  0.5158  11.00000  0.05    0.16 
Q2    1   0.9164 -0.4740  0.8075  11.00000  0.05    0.16 
Q3    1   0.3183  0.6134  0.4989  11.00000  0.05    0.15 
Q4    1   0.2820  1.1035  0.5392  11.00000  0.05    0.15 
Q5    1   0.2430  0.6739  0.3988  11.00000  0.05    0.14 
Q6    1   0.4855  0.6207  0.7011  11.00000  0.05    0.14 
Q7    1   0.2772  0.8775  0.6944  11.00000  0.05    0.13 
Q8    1   0.6603  0.0928  1.0347  11.00000  0.05    0.13 
Q9    1   0.0397  0.9395  0.6216  11.00000  0.05    0.13 
Q10   1   0.8588  0.0069  1.1135  11.00000  0.05    0.12 
Q11   1   0.3228  0.8733  0.5973  11.00000  0.05    0.12 
Q12   1   0.1233  1.0250  0.6142  11.00000  0.05    0.12 
Q13   1   0.8999  0.3051  1.0213  11.00000  0.05    0.11 
Q14   1   0.1564  0.7652  0.6286  11.00000  0.05    0.11 
Q15   1   0.0422  0.9960  0.5522  11.00000  0.05    0.11 
Q16   1   0.3139  0.7314  0.6895  11.00000  0.05    0.11 
Q17   1   0.7763  0.0051  0.9593  11.00000  0.05    0.11 
Q18   1   0.1943  0.7933  0.2860  11.00000  0.05    0.11 
Q19   1   0.1327  1.1418  0.3993  11.00000  0.05    0.11 
Q20   1   0.3805  1.2778  0.5183  11.00000  0.05    0.10 
;
_shelx_res_checksum              58453

_shelx_hkl_file                  
; 
  -3   0   0 2201.58   64.19 
  -3   0   0 2231.38   64.09 
   3   0   0 2149.69   65.79 
   3   0   0 2183.18   65.39 
   3   0   0 2195.48   62.99 
   3   0   0 2232.78   63.79 
   3   0   0 2218.58   63.89 
  -3   0   0 2123.29   62.99 
  -3   0   0 2181.78   63.89 
  -3   0   0 2226.48   65.49 
   4   0   0  879.71   30.50 
   4   0   0  920.61   31.30 
   4   0   0  937.21   32.70 
   4   0   0  873.91   30.30 
  -4   0   0  961.40   38.90 
   4   0   0  909.41   30.70 
  -4   0   0  903.21   32.60 
   4   0   0  924.61   29.70 
  -4   0   0  892.81   30.90 
  -4   0   0  907.51   30.80 
  -4   0   0  937.31   30.30 
  -5   0   0  407.46   20.40 
  -5   0   0  399.16   16.80 
  -5   0   0  401.96   18.20 
   5   0   0  400.36   20.20 
  -5   0   0  398.86   18.50 
   5   0   0  382.16   17.60 
   5   0   0  382.16   17.70 
   5   0   0  397.56   16.80 
   5   0   0  395.76   18.40 
  -5   0   0  394.16   18.40 
   5   0   0  398.46   18.60 
   6   0   0  917.31   33.60 
   6   0   0  930.71   34.40 
  -6   0   0  944.31   34.10 
   6   0   0  896.91   33.30 
   6   0   0  938.91   32.30 
  -6   0   0  876.41   33.50 
   6   0   0  931.01   34.00 
  -6   0   0  890.21   34.30 
  -6   0   0  950.10   37.10 
   6   0   0  955.10   37.50 
   7   0   0   80.79   11.00 
  -7   0   0   97.59   12.90 
  -7   0   0   72.99   10.50 
  -7   0   0   97.39   11.40 
   7   0   0   83.49    9.90 
   7   0   0   92.49   10.90 
   7   0   0   94.59    9.50 
  -7   0   0   94.29   10.30 
   7   0   0   93.29   12.60 
   7   0   0  107.09   12.00 
   8   0   0  299.77   18.90 
   8   0   0  315.47   18.20 
   8   0   0  295.67   19.30 
  -8   0   0  324.17   19.30 
   8   0   0  303.17   18.40 
  -8   0   0  315.47   19.90 
  -8   0   0  309.97   19.30 
   8   0   0  314.67   17.20 
  -8   0   0  288.87   21.60 
   9   0   0  557.84   31.30 
   9   0   0  489.45   25.60 
  -9   0   0  524.35   27.60 
   9   0   0  490.65   26.60 
  -9   0   0  506.75   30.20 
   9   0   0  484.15   25.60 
  -9   0   0  572.74   27.50 
   9   0   0  518.25   24.10 
  10   0   0  549.15   28.60 
 -10   0   0  579.24   34.10 
  10   0   0  576.64   29.40 
  10   0   0  579.74   30.30 
  10   0   0  530.65   25.80 
 -10   0   0  560.24   30.20 
 -10   0   0  585.54   29.60 
  10   0   0  584.14   29.30 
  11   0   0  125.19   13.40 
  11   0   0   92.29   15.40 
 -11   0   0  113.49   18.40 
  11   0   0  127.99   15.90 
 -11   0   0  122.29   16.40 
 -11   0   0  109.39   15.90 
  11   0   0   89.89   14.90 
 -12   0   0   50.59   12.60 
  12   0   0   36.70   12.50 
 -12   0   0   40.20   11.50 
 -12   0   0   34.90   13.80 
  12   0   0   36.80   12.00 
  12   0   0   55.09   12.30 
 -12   0   0   33.60   10.30 
  12   0   0   40.10    9.20 
  13   0   0  124.59   18.80 
  13   0   0  131.99   19.70 
 -13   0   0  108.99   16.90 
  13   0   0   95.29   16.10 
 -13   0   0  128.59   18.80 
  13   0   0  113.09   15.00 
 -13   0   0  113.89   18.10 
   2  -1   0  266.37   12.20 
  -2  -1   0  243.58   11.90 
   2  -1   0  258.27   11.00 
   2  -1   0  251.07   11.70 
  -2  -1   0  265.97   10.60 
  -2  -1   0  259.27   11.30 
   2  -1   0  258.17   11.50 
  -2  -1   0  258.27   11.20 
  -2  -1   0  268.37   11.90 
   2  -1   0  245.78   11.10 
  -2   1   0  257.77   11.00 
  -2   1   0  266.87   11.30 
   2   1   0  261.97   11.10 
   2   1   0  252.37   10.60 
  -2   1   0  291.47   12.10 
   2   1   0  262.77   11.40 
  -2   1   0  255.57   11.10 
   2   1   0  283.87   12.70 
   2   1   0  260.77   11.80 
  -2   1   0  263.87   12.10 
  -3  -1   0  746.33   25.80 
  -3  -1   0  764.82   24.50 
  -3  -1   0  781.92   25.00 
   3  -1   0  785.42   24.70 
   3  -1   0  756.82   24.10 
   3  -1   0  774.02   23.90 
  -3  -1   0  781.92   24.10 
  -3  -1   0  740.63   24.40 
   3  -1   0  748.43   25.40 
   3   1   0  631.34   24.20 
   3   1   0  644.24   23.70 
  -3   1   0  700.73   25.10 
   3   1   0  669.03   25.30 
   3   1   0  666.83   23.60 
  -3   1   0  666.93   24.00 
  -3   1   0  669.23   23.40 
   3   1   0  687.93   24.20 
  -3   1   0  700.13   25.90 
  -3   1   0  637.04   24.60 
  -3   1   0  642.84   23.70 
   4  -1   0  121.19    9.20 
  -4  -1   0  130.49    9.20 
  -4  -1   0  129.69   10.20 
   4  -1   0  121.39   10.50 
  -4  -1   0  130.09    9.40 
   4  -1   0  126.29    9.70 
   4  -1   0  146.49    9.10 
  -4  -1   0  149.49   11.50 
  -4   1   0  135.69    9.00 
   4   1   0  128.89   11.00 
  -4   1   0  121.09   10.70 
  -4   1   0  119.79    9.50 
  -4   1   0  116.09   10.20 
   4   1   0  113.39    9.00 
   4   1   0  128.19   10.20 
  -4   1   0  115.19    9.20 
   4   1   0  122.19    8.90 
  -4   1   0  114.79   10.00 
   4   1   0  116.59    9.10 
   4   1   0  108.69    9.30 
  -5  -1   0   30.30    7.60 
  -5  -1   0   10.70    6.00 
   5  -1   0   21.70    5.10 
   5  -1   0   16.60    5.90 
  -5  -1   0   14.60    6.10 
  -5  -1   0   12.60    5.30 
  -5   1   0   24.60    6.50 
   5   1   0   29.80   10.50 
   5   1   0   36.00    7.00 
   5   1   0   45.60    9.00 
   5   1   0   33.90    6.70 
   5   1   0   36.00    6.70 
  -5   1   0   35.60    7.70 
  -5   1   0   32.40    7.20 
   5   1   0   33.10    7.00 
  -5   1   0   39.70    7.60 
  -5   1   0   42.70    6.40 
  -6  -1   0 1012.50   35.90 
  -6  -1   0 1032.20   36.00 
   6  -1   0 1025.40   35.80 
   6  -1   0 1012.50   34.90 
   6  -1   0 1007.10   35.70 
  -6  -1   0 1012.70   38.70 
   6  -1   0  972.50   34.00 
   6  -1   0 1019.50   37.10 
  -6   1   0  936.71   34.00 
  -6   1   0 1006.90   39.30 
   6   1   0  988.40   34.60 
   6   1   0  954.30   35.20 
   6   1   0  987.10   36.20 
  -6   1   0  959.80   35.60 
  -6   1   0  966.10   35.60 
  -6   1   0  971.00   36.80 
   6   1   0  965.60   35.50 
   6   1   0  975.90   38.60 
   6   1   0  961.80   35.90 
  -7  -1   0  794.22   32.30 
   7  -1   0  807.92   32.10 
   7  -1   0  825.62   31.90 
  -7  -1   0  816.92   32.50 
  -7  -1   0  795.32   31.90 
  -7  -1   0  807.02   35.30 
   7  -1   0  810.52   31.40 
   7  -1   0  825.42   33.70 
   7  -1   0  788.72   30.30 
  -7   1   0  814.82   32.30 
  -7   1   0  822.52   30.70 
  -7   1   0  847.32   32.90 
   7   1   0  847.72   32.30 
   7   1   0  836.52   32.60 
   7   1   0  843.22   32.60 
   7   1   0  806.42   30.80 
   7   1   0  823.32   32.90 
  -7   1   0  792.02   33.40 
   7   1   0  836.12   35.80 
  -7   1   0  797.72   35.00 
   8  -1   0  305.97   18.60 
   8  -1   0  278.37   17.60 
   8  -1   0  267.67   16.30 
  -8  -1   0  285.87   18.50 
  -8  -1   0  280.07   18.70 
  -8  -1   0  282.97   20.70 
  -8  -1   0  287.87   21.10 
   8  -1   0  290.37   19.30 
   8  -1   0  272.67   17.70 
   8   1   0  311.47   19.20 
   8   1   0  293.17   21.40 
   8   1   0  310.37   18.80 
   8   1   0  314.87   19.20 
  -8   1   0  320.07   17.50 
  -8   1   0  331.17   26.00 
  -8   1   0  307.57   18.70 
   8   1   0  305.07   17.20 
  -8   1   0  300.27   19.70 
  -8   1   0  298.37   22.20 
   8   1   0  317.17   19.00 
  -9  -1   0  739.73   36.00 
   9  -1   0  707.53   29.50 
   9  -1   0  690.83   32.90 
  -9  -1   0  740.83   32.80 
  -9  -1   0  692.93   31.50 
   9  -1   0  737.33   31.30 
   9  -1   0  720.63   31.80 
   9  -1   0  720.13   32.20 
   9   1   0  665.43   29.30 
  -9   1   0  713.03   32.10 
   9   1   0  703.33   32.00 
   9   1   0  699.43   36.90 
  -9   1   0  645.94   34.70 
   9   1   0  693.23   42.40 
  -9   1   0  687.93   33.50 
  -9   1   0  709.73   29.60 
  -9   1   0  703.93   33.50 
   9   1   0  695.93   32.70 
   9   1   0  731.73   33.00 
 -10  -1   0  244.08   23.10 
 -10  -1   0  241.48   19.10 
  10  -1   0  228.08   18.10 
  10  -1   0  265.07   21.50 
  10  -1   0  269.57   20.00 
  10  -1   0  249.58   19.40 
  10  -1   0  243.48   16.80 
 -10   1   0  246.68   20.60 
  10   1   0  229.38   23.20 
 -10   1   0  278.77   19.90 
  10   1   0  245.38   19.00 
 -10   1   0  231.08   19.90 
  10   1   0  220.68   16.70 
  10   1   0  241.28   19.90 
  10   1   0  292.47   21.10 
  11  -1   0   47.20   11.10 
  11  -1   0   54.19    9.70 
 -11  -1   0   46.00   12.80 
  11  -1   0   42.40   10.90 
 -11  -1   0   56.59   12.80 
  11  -1   0   58.59   11.60 
  11  -1   0   44.60   11.60 
 -11  -1   0   51.79   11.30 
  11   1   0   71.89   12.80 
  11   1   0   76.49   14.00 
 -11   1   0   50.09   12.10 
 -11   1   0   32.90   13.30 
  11   1   0   65.19   10.80 
 -11   1   0   66.19   12.90 
  11   1   0   67.99   12.60 
 -11   1   0   41.60   11.50 
  12  -1   0   88.69   14.50 
  12  -1   0  178.08   31.50 
 -12  -1   0  111.89   16.90 
 -12  -1   0  100.99   18.90 
 -12  -1   0  107.79   16.00 
  12  -1   0  106.89   15.60 
  12  -1   0  110.19   13.70 
 -12  -1   0  117.79   17.10 
 -12   1   0  126.19   20.80 
 -12   1   0  129.39   17.30 
 -12   1   0  121.99   17.40 
  12   1   0  102.09   16.00 
  12   1   0  111.49   16.60 
  12   1   0  132.49   18.80 
  12   1   0  167.68   20.00 
  12   1   0  103.49   13.20 
 -12   1   0  140.49   19.30 
 -12   1   0  133.79   18.80 
  13  -1   0  221.78   34.60 
 -13  -1   0  213.18   22.10 
  13  -1   0  232.78   28.20 
  13  -1   0  242.58   22.30 
 -13  -1   0  198.68   20.70 
  13  -1   0  331.77   26.30 
 -13   1   0  235.98   21.70 
  13   1   0  225.78   22.00 
 -13   1   0  221.28   22.20 
  13   1   0  292.57   24.60 
  13   1   0  238.28   21.80 
   0  -2   0 3533.35   94.69 
   0  -2   0 3512.95   97.69 
   0  -2   0 3559.74   95.79 
   0  -2   0 3528.55   95.69 
   0   2   0 3296.77   95.69 
   0   2   0 3240.08   94.49 
   0   2   0 3402.36   97.49 
   0   2   0 3172.48   95.39 
   2  -2   0  877.91   30.00 
   2  -2   0  868.11   29.20 
  -2  -2   0  864.11   28.10 
   2  -2   0  896.11   29.50 
  -2  -2   0  923.41   31.60 
  -2  -2   0  899.81   29.50 
  -2  -2   0  872.31   29.70 
  -2  -2   0  856.51   29.30 
   2  -2   0  852.81   30.00 
   2  -2   0  876.91   30.80 
  -2  -2   0  887.11   30.90 
  -2   2   0  936.31   29.70 
   2   2   0  942.51   29.90 
  -2   2   0  922.91   29.50 
  -2   2   0  943.01   31.40 
  -2   2   0  963.10   30.80 
  -2   2   0  958.00   30.60 
   2   2   0  965.70   30.90 
   2   2   0  962.00   31.70 
   2   2   0  973.90   30.20 
   2   2   0  957.40   29.90 
   3  -2   0 1729.13   51.89 
  -3  -2   0 1701.13   53.39 
  -3  -2   0 1656.93   52.29 
  -3  -2   0 1681.53   50.59 
  -3  -2   0 1724.13   53.99 
   3  -2   0 1743.93   53.59 
  -3  -2   0 1704.63   52.09 
  -3  -2   0 1675.53   51.99 
   3  -2   0 1729.83   52.29 
   3  -2   0 1689.23   53.09 
   3  -2   0 1789.82   54.59 
  -3   2   0 1682.13   51.79 
  -3   2   0 1666.03   51.79 
   3   2   0 1749.62   52.69 
  -3   2   0 1724.53   53.19 
   3   2   0 1693.63   51.89 
  -3   2   0 1690.43   51.99 
  -3   2   0 1647.84   56.69 
   3   2   0 1738.13   52.19 
  -4  -2   0  131.69   12.70 
  -4  -2   0  117.59    9.10 
  -4  -2   0  113.79   10.60 
   4  -2   0  110.99    9.50 
  -4  -2   0  110.39    9.70 
  -4  -2   0  120.09   11.00 
  -4  -2   0  126.29   10.10 
   4  -2   0  118.89   15.40 
   4  -2   0  120.99   11.10 
   4  -2   0  122.19   10.40 
  -4   2   0  159.08   11.80 
  -4   2   0  178.68   11.80 
   4   2   0  162.78   12.60 
  -4   2   0  157.88   10.60 
   4   2   0  162.18   11.30 
   4   2   0  153.68   10.50 
  -4   2   0  161.88   12.20 
  -4   2   0  158.58   10.60 
   4   2   0  158.38    9.80 
   4   2   0  160.68   10.70 
  -5  -2   0   48.50    8.40 
   5  -2   0   65.19    8.40 
  -5  -2   0   69.79    9.00 
   5  -2   0   45.70    6.60 
  -5  -2   0   59.19    7.50 
  -5  -2   0   77.29    9.70 
  -5  -2   0   56.89    9.00 
   5  -2   0   54.39    7.90 
   5  -2   0   59.79    9.00 
   5   2   0   65.59    8.50 
  -5   2   0   48.00    8.20 
   5   2   0   55.39    7.20 
  -5   2   0   55.49    8.40 
   5   2   0   63.29    9.50 
  -5   2   0   49.30    8.00 
  -5   2   0   62.89    7.90 
   5   2   0   50.29    8.00 
  -5   2   0   59.99    8.50 
   5   2   0   50.59    8.00 
  -5   2   0   66.29   10.00 
   6  -2   0  263.87   15.30 
  -6  -2   0  276.57   15.90 
   6  -2   0  285.87   17.40 
  -6  -2   0  268.07   15.70 
   6  -2   0  275.37   15.90 
  -6  -2   0  287.87   15.40 
  -6  -2   0  279.17   18.00 
   6  -2   0  292.47   15.30 
   6   2   0  256.07   18.10 
  -6   2   0  243.68   15.30 
  -6   2   0  238.58   15.40 
  -6   2   0  242.48   17.80 
   6   2   0  230.88   16.00 
   6   2   0  235.38   14.60 
  -6   2   0  272.87   17.20 
   6   2   0  245.58   15.50 
   6   2   0  244.78   15.00 
  -6   2   0  235.58   14.20 
   6   2   0  243.48   14.70 
  -6   2   0  242.58   16.70 
   7  -2   0  246.48   15.20 
  -7  -2   0  248.58   16.40 
   7  -2   0  266.37   16.90 
  -7  -2   0  250.37   18.80 
  -7  -2   0  268.17   17.10 
   7  -2   0  257.07   15.30 
  -7  -2   0  237.98   15.70 
   7  -2   0  263.57   18.10 
   7   2   0  259.47   16.50 
  -7   2   0  256.77   18.10 
   7   2   0  254.47   20.10 
  -7   2   0  280.67   18.70 
  -7   2   0  251.87   18.70 
   7   2   0  270.47   17.10 
   7   2   0  273.77   16.90 
   7   2   0  279.17   16.10 
  -7   2   0  257.87   15.50 
  -7   2   0  261.37   16.60 
  -7   2   0  268.27   16.80 
   7   2   0  263.77   17.40 
   8  -2   0  235.48   16.00 
   8  -2   0  252.27   19.20 
  -8  -2   0  197.58   30.40 
  -8  -2   0  263.07   17.40 
   8  -2   0  249.88   17.00 
   8  -2   0  262.87   16.40 
  -8  -2   0  263.07   17.40 
  -8   2   0  237.88   19.90 
   8   2   0  260.87   19.30 
  -8   2   0  247.28   17.50 
  -8   2   0  264.37   16.50 
   8   2   0  256.67   17.80 
   8   2   0  270.67   22.80 
  -8   2   0  282.87   18.20 
  -8   2   0  247.68   18.90 
  -8   2   0  233.08   18.80 
   8   2   0  249.78   17.50 
   8   2   0  284.37   18.00 
   8   2   0  268.47   16.80 
  -9  -2   0  544.45   30.60 
   9  -2   0  560.94   31.00 
   9  -2   0  526.45   28.50 
   9  -2   0  498.75   24.40 
   9  -2   0  503.65   25.10 
  -9  -2   0  478.55   25.90 
   9  -2   0  499.65   25.50 
  -9  -2   0  494.15   25.90 
  -9  -2   0  498.05   26.70 
   9   2   0  417.66   43.30 
  -9   2   0  528.75   28.70 
  -9   2   0  403.46   24.50 
  -9   2   0  526.05   29.30 
   9   2   0  533.35   27.20 
  -9   2   0  532.35   25.10 
   9   2   0  559.74   25.70 
   9   2   0  526.15   26.70 
  -9   2   0  554.24   27.30 
   9   2   0  506.55   27.70 
   9   2   0  544.65   26.90 
  10  -2   0   44.10    8.90 
  10  -2   0   52.49   11.40 
 -10  -2   0   56.39   11.30 
 -10  -2   0   61.99   11.70 
 -10  -2   0   79.39   14.70 
  10  -2   0   59.99   10.70 
  10  -2   0   49.90   12.10 
 -10   2   0   73.59   12.90 
  10   2   0   70.19   11.30 
  10   2   0   71.59   12.40 
 -10   2   0   71.49   10.60 
  10   2   0   66.09   12.40 
 -10   2   0   58.89   12.90 
 -10   2   0   67.19   12.40 
  10   2   0  107.29   16.90 
  11  -2   0   26.80    9.80 
  11  -2   0   21.90    7.70 
  11  -2   0   28.30   10.60 
 -11  -2   0   26.30   10.60 
  11  -2   0   24.70    8.30 
 -11  -2   0   21.30    9.10 
 -11  -2   0   31.30   12.30 
 -11  -2   0   17.40   10.20 
  11  -2   0   28.70    9.90 
 -11   2   0   29.20   10.40 
 -11   2   0   40.30    9.30 
  11   2   0   43.70   10.90 
  11   2   0   34.50   12.20 
 -11   2   0   25.10   16.60 
 -11   2   0   17.60    9.10 
 -11   2   0   42.90   11.30 
  11   2   0   24.90   10.70 
  11   2   0   39.20    9.20 
  11   2   0   36.70   10.80 
  11   2   0   41.40   12.10 
  12  -2   0   72.59   13.10 
 -12  -2   0   61.69   13.30 
 -12  -2   0   70.19   12.90 
 -12  -2   0   64.59   14.40 
  12  -2   0   80.49   19.50 
  12  -2   0   92.79   16.60 
  12  -2   0   71.09   11.60 
 -12  -2   0   73.79   16.50 
 -12   2   0   75.49   15.80 
 -12   2   0   52.59   13.10 
 -12   2   0   63.99   14.30 
 -12   2   0   75.99   17.60 
  12   2   0   81.39   14.60 
  12   2   0   55.29   10.30 
  12   2   0   47.00   12.40 
  12   2   0   67.29   15.90 
  12   2   0   64.69   13.30 
 -12   2   0   43.40   11.80 
  12   2   0   71.89   14.50 
 -13  -2   0   43.70   13.00 
  13  -2   0   31.60   17.00 
 -13  -2   0   38.20   11.50 
  13  -2   0   70.19   12.80 
  13  -2   0   32.40    8.90 
 -13   2   0   49.90   12.50 
 -13   2   0   52.99   13.70 
  13   2   0   39.40    9.80 
  13   2   0   61.29   14.80 
  13   2   0   44.40   12.20 
 -13   2   0   48.80   12.20 
   0  -3   0    2.90    3.40 
   0  -3   0   -1.00    7.10 
   0  -3   0    0.20    4.40 
   0  -3   0   -6.00    4.40 
   0   3   0   -0.40    3.00 
   0   3   0    3.10    4.50 
   0   3   0    4.90    5.00 
   0   3   0   -2.20    4.20 
   0   3   0    0.30    4.60 
   0   3   0   -4.70    4.60 
   1  -3   0  970.90   31.30 
   1  -3   0  958.70   33.70 
  -1  -3   0  988.20   30.80 
  -1  -3   0  989.50   31.70 
  -1  -3   0 1008.20   34.30 
   1  -3   0  975.90   29.20 
  -1  -3   0  989.80   32.80 
   1  -3   0  958.50   31.70 
  -1  -3   0  993.40   31.50 
   1  -3   0 1011.20   31.60 
   1   3   0  941.41   31.50 
   1   3   0  869.71   30.90 
   1   3   0  915.21   33.80 
  -1   3   0  905.61   33.60 
  -1   3   0  886.71   31.30 
  -1   3   0  893.41   28.90 
  -1   3   0  901.01   31.10 
   1   3   0  883.41   30.30 
  -1   3   0  921.61   32.60 
   1   3   0  869.01   35.00 
   2  -3   0 1682.43   52.39 
  -2  -3   0 1637.84   51.49 
   2  -3   0 1656.33   51.39 
   2  -3   0 1710.13   51.59 
  -2  -3   0 1678.93   51.79 
  -2  -3   0 1630.64   51.59 
   2  -3   0 1745.53   54.39 
   2  -3   0 1679.13   52.99 
  -2  -3   0 1694.43   54.59 
   2  -3   0 1706.43   48.90 
  -2  -3   0 1669.23   53.09 
   2   3   0 1672.33   51.79 
   2   3   0 1731.93   54.79 
  -2   3   0 1702.53   53.09 
   2   3   0 1687.63   53.19 
   2   3   0 1607.34   51.39 
  -2   3   0 1675.13   51.69 
  -2   3   0 1671.03   54.29 
   2   3   0 1666.53   51.89 
  -2   3   0 1646.44   51.69 
  -2   3   0 1716.03   52.59 
   3  -3   0  834.92   31.80 
  -3  -3   0  863.01   29.20 
  -3  -3   0  869.01   31.30 
   3  -3   0  845.92   27.90 
  -3  -3   0  824.82   30.70 
  -3  -3   0  863.51   33.60 
   3  -3   0  847.82   33.00 
  -3  -3   0  849.12   31.30 
   3  -3   0  850.31   30.80 
  -3  -3   0  821.42   32.30 
   3  -3   0  816.82   31.50 
   3  -3   0  844.02   30.70 
   3   3   0  940.41   34.10 
   3   3   0  992.40   32.20 
  -3   3   0  969.70   31.70 
  -3   3   0  914.41   31.20 
   3   3   0  920.61   32.80 
  -3   3   0  958.20   32.80 
   3   3   0  932.81   31.70 
  -3   3   0  927.41   32.30 
  -3   3   0  960.00   33.80 
   3   3   0  948.41   31.70 
   4  -3   0  432.26   19.20 
   4  -3   0  405.66   20.50 
   4  -3   0  448.76   20.80 
  -4  -3   0  434.96   21.90 
  -4  -3   0  376.06   19.10 
  -4  -3   0  424.26   19.90 
  -4  -3   0  398.56   18.70 
   4  -3   0  404.06   18.60 
   4  -3   0  408.76   19.20 
  -4  -3   0  419.16   20.50 
  -4  -3   0  419.66   19.00 
   4   3   0  424.16   19.80 
  -4   3   0  412.76   20.50 
  -4   3   0  395.56   18.70 
  -4   3   0  395.16   18.60 
   4   3   0  415.76   20.50 
   4   3   0  444.16   19.80 
   4   3   0  395.86   18.70 
  -4   3   0  428.26   21.30 
  -4   3   0  405.96   19.20 
   5  -3   0  215.38   15.70 
  -5  -3   0  232.18   16.50 
   5  -3   0  217.98   14.60 
  -5  -3   0  233.48   18.00 
  -5  -3   0  242.48   14.60 
  -5  -3   0  226.18   15.00 
   5  -3   0  218.88   15.70 
  -5  -3   0  214.28   14.90 
  -5  -3   0  224.88   13.00 
   5  -3   0  217.18   14.40 
   5  -3   0  212.28   14.30 
  -5   3   0  253.57   14.90 
  -5   3   0  265.47   15.90 
   5   3   0  252.67   15.90 
   5   3   0  265.97   15.20 
  -5   3   0  258.97   16.50 
  -5   3   0  248.68   14.90 
   5   3   0  263.37   16.80 
  -5   3   0  282.37   17.00 
   5   3   0  239.18   14.50 
  -6  -3   0  326.87   21.50 
  -6  -3   0  346.37   18.70 
   6  -3   0  313.47   17.60 
   6  -3   0  302.17   17.40 
  -6  -3   0  327.07   16.80 
   6  -3   0  317.67   18.00 
   6  -3   0  316.07   19.20 
  -6  -3   0  305.37   18.60 
  -6  -3   0  339.47   20.20 
  -6  -3   0  336.17   18.30 
   6   3   0  329.17   16.70 
  -6   3   0  321.37   20.20 
  -6   3   0  321.67   17.70 
   6   3   0  336.57   19.20 
   6   3   0  327.77   18.20 
   6   3   0  324.57   20.70 
  -6   3   0  356.86   18.70 
  -6   3   0  315.47   18.80 
   6   3   0  342.87   18.10 
  -6   3   0  337.47   20.20 
   7  -3   0  780.42   32.80 
  -7  -3   0  805.32   33.10 
   7  -3   0  792.12   32.40 
  -7  -3   0  803.22   31.70 
   7  -3   0  795.52   32.90 
   7  -3   0  801.52   35.70 
  -7  -3   0  781.72   33.00 
  -7  -3   0  774.82   36.10 
  -7  -3   0  784.02   35.80 
  -7   3   0  825.32   35.90 
  -7   3   0  800.22   33.80 
   7   3   0  832.52   34.00 
   7   3   0  822.22   32.00 
  -7   3   0  842.12   37.10 
  -7   3   0  857.11   36.10 
  -7   3   0  820.52   32.40 
   7   3   0  849.52   37.00 
   7   3   0  853.11   35.90 
  -7   3   0  807.42   33.30 
   7   3   0  787.72   33.30 
  -8  -3   0  297.37   20.30 
  -8  -3   0  323.07   18.90 
   8  -3   0  313.87   19.30 
  -8  -3   0  335.47   23.10 
  -8  -3   0  282.27   22.80 
   8  -3   0  312.37   17.60 
   8  -3   0  317.77   21.20 
   8  -3   0  310.27   18.90 
  -8  -3   0  303.07   19.60 
   8   3   0  323.37   19.20 
  -8   3   0  313.47   21.70 
   8   3   0  344.67   23.70 
   8   3   0  281.47   19.40 
  -8   3   0  283.97   22.00 
   8   3   0  303.67   18.80 
   8   3   0  300.37   19.90 
  -8   3   0  289.77   22.10 
  -8   3   0  293.07   20.90 
  -8   3   0  319.77   20.30 
   8   3   0  322.17   21.10 
  -8   3   0  315.17   19.00 
   9  -3   0  310.07   18.50 
  -9  -3   0  300.67   19.60 
  -9  -3   0  294.37   20.30 
  -9  -3   0  310.07   23.90 
  -9  -3   0  292.97   20.50 
   9  -3   0  278.37   19.50 
   9  -3   0  292.07   19.20 
   9  -3   0  265.07   18.90 
  -9  -3   0  285.67   23.90 
   9   3   0  332.17   20.50 
  -9   3   0  339.77   20.30 
   9   3   0  311.57   20.30 
   9   3   0  347.07   21.90 
  -9   3   0  353.66   21.90 
  -9   3   0  319.17   23.20 
   9   3   0  346.87   26.10 
  -9   3   0  337.27   23.00 
 -10  -3   0   26.20    8.50 
  10  -3   0   32.60    9.80 
  10  -3   0   34.30    9.60 
  10  -3   0    8.30    8.10 
 -10  -3   0   25.50   11.00 
 -10  -3   0   13.80    9.90 
  10   3   0   21.70    9.10 
  10   3   0   16.60   12.50 
  10   3   0   44.80   13.30 
 -10   3   0   16.80    7.70 
  10   3   0    9.90    9.30 
 -10   3   0   39.30   10.80 
  10   3   0   30.30    9.20 
 -10   3   0   36.90   10.00 
 -10   3   0   36.70   11.80 
 -11  -3   0  345.67   28.30 
  11  -3   0  368.16   25.20 
 -11  -3   0  363.16   29.80 
 -11  -3   0  361.16   23.90 
  11  -3   0  343.27   22.30 
  11  -3   0  402.06   35.50 
  11  -3   0  361.06   23.90 
  11  -3   0  369.66   22.60 
 -11  -3   0  367.86   24.80 
  11   3   0  415.26   29.60 
 -11   3   0  376.96   27.00 
  11   3   0  371.36   26.50 
 -11   3   0  417.36   40.30 
 -11   3   0  362.96   23.30 
  11   3   0  408.46   25.40 
 -11   3   0  389.86   26.20 
  11   3   0  384.46   25.80 
 -11   3   0  400.66   28.30 
  11   3   0  373.26   28.90 
  11   3   0  400.26   23.50 
  12  -3   0   44.20   11.80 
  12  -3   0   42.20   12.60 
 -12  -3   0   41.80   13.60 
  12  -3   0   30.30   13.70 
 -12  -3   0   71.79   14.60 
 -12  -3   0   49.40   15.20 
  12  -3   0   54.29   13.20 
 -12  -3   0   45.80   12.00 
  12  -3   0   47.50   14.00 
 -12  -3   0   61.39   15.50 
 -12   3   0   48.50   15.00 
  12   3   0   61.89   11.60 
  12   3   0   48.60   12.80 
  12   3   0   39.40   12.20 
 -12   3   0   68.29   17.00 
 -12   3   0   78.09   14.60 
  12   3   0   51.99   12.50 
 -12   3   0   61.69   11.80 
 -12   3   0   72.89   14.40 
  12   3   0   58.69   14.50 
  12   3   0   54.99   13.50 
   0  -4   0 3048.20   89.29 
   0  -4   0 3024.40   92.89 
   0  -4   0 2964.80   87.19 
   0  -4   0 2932.61   88.89 
   0   4   0 3012.30   89.69 
   0   4   0 3042.70   89.59 
   0   4   0 3077.29   87.39 
   0   4   0 3090.79   91.79 
   0   4   0 3047.40   91.39 
   0   4   0 3082.29   93.19 
   1  -4   0 1038.00   36.60 
   1  -4   0 1092.19   37.10 
  -1  -4   0 1108.09   40.60 
  -1  -4   0 1129.79   36.30 
   1  -4   0 1131.29   40.70 
  -1  -4   0 1095.89   37.10 
   1  -4   0 1093.69   34.40 
  -1  -4   0 1098.29   37.30 
   1  -4   0 1105.19   37.00 
   1   4   0 1056.69   36.00 
  -1   4   0 1093.39   40.40 
  -1   4   0 1093.69   37.50 
  -1   4   0 1097.39   34.50 
   1   4   0 1084.39   37.30 
  -1   4   0 1097.29   39.20 
  -1   4   0 1073.19   37.30 
   1   4   0 1128.79   41.30 
   1   4   0 1140.49   39.30 
   1   4   0 1092.59   37.50 
   2  -4   0 1668.43   52.29 
  -2  -4   0 1633.84   54.29 
   2  -4   0 1713.83   52.59 
  -2  -4   0 1695.83   52.39 
  -2  -4   0 1605.44   52.49 
   2  -4   0 1647.94   52.99 
  -2  -4   0 1680.83   52.69 
   2  -4   0 1647.04   49.00 
  -2  -4   0 1643.14   55.89 
   2  -4   0 1669.83   55.79 
   2   4   0 1676.33   54.59 
  -2   4   0 1644.94   52.89 
  -2   4   0 1610.54   54.19 
   2   4   0 1624.04   52.79 
   2   4   0 1660.93   56.29 
   2   4   0 1603.94   51.89 
  -2   4   0 1631.74   55.69 
  -2   4   0 1657.33   52.89 
   2   4   0 1629.24   52.59 
  -3  -4   0  490.35   24.80 
   3  -4   0  461.75   21.20 
  -3  -4   0  500.35   25.60 
   3  -4   0  476.05   22.80 
   3  -4   0  485.85   17.80 
  -3  -4   0  501.05   21.70 
  -3  -4   0  490.05   22.90 
   3  -4   0  490.85   24.00 
   3  -4   0  489.15   22.30 
  -3  -4   0  472.35   21.10 
  -3  -4   0  489.25   21.60 
   3  -4   0  489.75   21.40 
  -3   4   0  474.95   23.90 
  -3   4   0  486.65   21.80 
  -3   4   0  473.35   22.30 
   3   4   0  501.85   25.60 
   3   4   0  534.45   23.50 
   3   4   0  477.05   21.50 
  -3   4   0  483.65   21.50 
   3   4   0  457.25   21.10 
   3   4   0  499.95   21.70 
  -3   4   0  456.85   22.30 
   4  -4   0 1484.55   52.89 
   4  -4   0 1495.55   45.90 
  -4  -4   0 1456.45   47.30 
  -4  -4   0 1505.15   52.29 
   4  -4   0 1485.95   51.29 
  -4  -4   0 1485.55   50.69 
   4  -4   0 1472.95   49.70 
   4  -4   0 1477.55   49.50 
   4  -4   0 1403.96   50.99 
  -4  -4   0 1472.75   53.79 
  -4  -4   0 1483.55   49.99 
  -4  -4   0 1443.56   49.90 
   4   4   0 1599.64   50.99 
   4   4   0 1533.85   50.89 
  -4   4   0 1583.94   51.69 
  -4   4   0 1484.85   51.49 
   4   4   0 1639.44   53.19 
  -4   4   0 1527.85   50.19 
  -4   4   0 1544.05   53.69 
   4   4   0 1527.65   50.69 
  -4   4   0 1541.35   50.69 
   5  -4   0    7.80    6.50 
   5  -4   0   18.60    6.60 
   5  -4   0   19.40    6.90 
   5  -4   0   18.70    7.10 
   5  -4   0   16.30    7.00 
  -5  -4   0   10.70    6.40 
  -5  -4   0   10.90    6.30 
  -5  -4   0   15.50    8.30 
  -5  -4   0   32.50    8.60 
  -5  -4   0   18.90    6.70 
  -5  -4   0   14.60    5.00 
   5   4   0   14.50    6.50 
  -5   4   0   15.70    7.00 
  -5   4   0   24.80    7.70 
   5   4   0   21.50    7.00 
  -5   4   0   26.60    7.20 
   5   4   0   12.40    6.80 
   5   4   0   19.50    7.90 
  -5   4   0   27.10    7.40 
  -5   4   0   16.60    7.70 
  -6  -4   0  891.41   38.30 
  -6  -4   0  863.41   31.50 
   6  -4   0  873.81   33.50 
  -6  -4   0  824.42   34.70 
   6  -4   0  811.32   33.80 
   6  -4   0  847.82   35.70 
   6  -4   0  855.61   33.80 
  -6  -4   0  891.61   34.00 
  -6  -4   0  857.21   36.70 
  -6  -4   0  864.11   34.00 
   6   4   0  796.52   33.20 
  -6   4   0  836.02   36.50 
   6   4   0  785.02   35.90 
   6   4   0  770.92   34.10 
  -6   4   0  765.92   33.20 
  -6   4   0  843.82   33.90 
  -6   4   0  814.12   35.40 
  -6   4   0  782.62   33.10 
   6   4   0  776.22   33.20 
  -7  -4   0  219.78   16.60 
   7  -4   0  222.38   17.10 
   7  -4   0  199.58   18.80 
  -7  -4   0  230.48   17.60 
   7  -4   0  220.08   16.60 
  -7  -4   0  207.68   30.10 
   7  -4   0  227.08   18.50 
  -7  -4   0  226.78   14.90 
  -7  -4   0  252.57   26.20 
  -7   4   0  226.18   16.80 
   7   4   0  214.18   16.10 
  -7   4   0  192.08   18.00 
  -7   4   0  208.28   16.60 
   7   4   0  194.08   17.70 
  -7   4   0  231.28   18.90 
   7   4   0  206.98   17.00 
   7   4   0  227.98   20.50 
  -7   4   0  195.48   16.10 
  -8  -4   0  187.38   14.80 
  -8  -4   0  184.58   20.20 
   8  -4   0  182.08   16.30 
  -8  -4   0  190.48   16.50 
   8  -4   0  182.88   15.90 
  -8  -4   0  205.28   17.00 
  -8  -4   0  200.18   19.30 
   8  -4   0  184.28   17.00 
   8   4   0  182.88   16.50 
  -8   4   0  150.58   18.50 
  -8   4   0  149.99   17.00 
  -8   4   0  172.08   15.70 
  -8   4   0  159.18   17.10 
   8   4   0  147.59   21.40 
  -8   4   0  132.39   16.60 
  -8   4   0  127.09   15.70 
  -9  -4   0  116.89   13.50 
  -9  -4   0  132.49   16.60 
  -9  -4   0  112.89   16.50 
  -9  -4   0  129.19   18.30 
   9  -4   0  124.89   14.20 
   9  -4   0  108.49   11.20 
  -9   4   0   74.69   19.40 
  -9   4   0  109.19   15.80 
  -9   4   0   99.49   15.20 
  -9   4   0   91.99   14.30 
   9   4   0  104.99   15.00 
  -9   4   0   98.29   17.50 
   9   4   0  105.09   17.30 
   9   4   0  112.39   14.30 
  10  -4   0  664.83   33.20 
 -10  -4   0  675.53   38.00 
 -10  -4   0  735.03   35.80 
 -10  -4   0  712.23   35.90 
  10  -4   0  736.13   30.90 
  10  -4   0  690.93   39.20 
  10  -4   0  700.33   33.30 
 -10  -4   0  630.34   32.10 
  10   4   0  792.22   40.80 
 -10   4   0  700.03   37.50 
 -10   4   0  716.93   36.10 
 -10   4   0  748.23   36.00 
  10   4   0  776.82   36.20 
  10   4   0  769.82   36.30 
 -10   4   0  730.63   33.70 
 -10   4   0  728.23   38.10 
  10   4   0  714.83   39.20 
 -10   4   0  704.23   40.20 
 -11  -4   0   83.79   15.90 
  11  -4   0   93.19   12.40 
  11  -4   0  136.59   19.70 
 -11  -4   0   80.89   12.80 
  11  -4   0  116.59   19.50 
 -11  -4   0  101.39   20.20 
  11  -4   0  104.19   14.40 
  11  -4   0  105.89   15.40 
  11   4   0  114.89   16.60 
 -11   4   0   87.79   13.10 
  11   4   0   94.99   15.70 
  11   4   0   83.29   12.80 
  11   4   0  104.59   18.30 
  11   4   0  105.59   16.10 
 -11   4   0   95.49   15.80 
 -11   4   0   80.89   15.70 
 -11   4   0   84.89   17.90 
 -11   4   0   84.49   14.10 
 -11   4   0   80.79   15.60 
 -12  -4   0  142.39   19.50 
 -12  -4   0  107.69   15.00 
 -12  -4   0  176.98   24.20 
  12  -4   0  186.18   21.10 
 -12  -4   0  117.79   24.00 
  12  -4   0  165.08   18.10 
  12  -4   0  160.78   16.80 
  12   4   0  172.98   21.10 
 -12   4   0  158.78   17.70 
  12   4   0  139.09   16.90 
 -12   4   0  167.88   22.50 
 -12   4   0  144.79   20.10 
 -12   4   0  161.08   18.30 
   0  -5   0    4.20    4.70 
   0  -5   0   -0.50    5.30 
   0  -5   0   -1.60    5.80 
   0  -5   0   -2.40    5.50 
   0  -5   0   -1.90    4.00 
   0   5   0   -3.10    4.00 
   0   5   0   -9.70    5.20 
   0   5   0   -0.70    5.20 
   0   5   0    5.00    5.90 
   0   5   0    3.00    6.60 
   0   5   0   -6.40    5.40 
   1  -5   0 2229.18   68.19 
   1  -5   0 2235.98   65.29 
   1  -5   0 2301.37   73.49 
   1  -5   0 2231.98   68.39 
   1  -5   0 2241.48   68.59 
  -1  -5   0 2269.17   68.79 
  -1  -5   0 2206.08   66.99 
  -1  -5   0 2201.68   68.39 
  -1  -5   0 2218.18   72.89 
  -1   5   0 2155.98   68.69 
  -1   5   0 2177.88   72.89 
   1   5   0 2180.98   73.39 
   1   5   0 2183.58   71.39 
   1   5   0 2167.38   69.09 
  -1   5   0 2081.29   70.69 
  -1   5   0 2080.99   64.89 
   1   5   0 2133.89   66.79 
  -1   5   0 2127.39   68.69 
   1   5   0 2126.99   68.59 
   1   5   0 2187.18   70.79 
   2  -5   0   56.69    8.70 
  -2  -5   0   66.49    9.80 
  -2  -5   0   55.89   10.50 
  -2  -5   0   66.79    9.20 
   2  -5   0   56.49    9.00 
   2  -5   0   58.69    7.80 
   2  -5   0   46.70    9.60 
  -2  -5   0   70.49    9.70 
   2  -5   0   57.89    8.60 
   2   5   0   52.19   10.50 
   2   5   0   77.69    9.50 
  -2   5   0   59.79   10.60 
  -2   5   0   70.49    9.90 
  -2   5   0   68.69   10.50 
   2   5   0   71.39   10.20 
  -2   5   0   58.19    9.30 
   2   5   0   56.29    9.10 
   2   5   0   62.29    9.70 
  -3  -5   0 1037.10   42.30 
   3  -5   0 1051.39   34.40 
   3  -5   0 1048.70   38.30 
  -3  -5   0 1066.49   38.60 
  -3  -5   0 1058.89   38.60 
   3  -5   0 1087.49   42.40 
   3  -5   0 1025.90   37.90 
  -3  -5   0 1071.79   38.70 
   3  -5   0 1072.89   39.70 
  -3  -5   0 1082.29   41.10 
   3   5   0 1049.09   39.30 
   3   5   0 1068.89   38.90 
  -3   5   0 1085.19   39.30 
  -3   5   0 1048.80   42.30 
  -3   5   0 1056.39   39.30 
   3   5   0 1070.79   40.90 
   3   5   0 1062.99   38.60 
   3   5   0 1005.90   42.20 
  -3   5   0 1024.70   40.20 
  -4  -5   0  134.79   12.90 
  -4  -5   0  136.79   15.70 
  -4  -5   0  136.59   13.20 
   4  -5   0  123.29   13.00 
  -4  -5   0  120.69   13.90 
  -4  -5   0  120.79   10.10 
   4  -5   0  127.29   14.60 
  -4  -5   0  123.89   13.20 
   4  -5   0  121.89   13.60 
   4  -5   0  133.89   12.00 
   4  -5   0  116.29   13.20 
   4   5   0  108.09   11.90 
   4   5   0  121.79   13.70 
  -4   5   0  114.79   13.50 
   4   5   0  114.99   12.10 
   4   5   0  123.19   15.30 
  -4   5   0  119.99   14.80 
  -4   5   0  128.09   13.50 
  -4   5   0  145.09   13.00 
   4   5   0  119.09   12.90 
  -5  -5   0  843.32   30.50 
   5  -5   0  861.31   33.30 
   5  -5   0  845.22   35.60 
   5  -5   0  811.22   37.00 
   5  -5   0  814.62   33.20 
  -5  -5   0  844.62   38.50 
  -5  -5   0  824.52   34.30 
  -5  -5   0  909.61   35.40 
  -5  -5   0  830.92   36.20 
  -5  -5   0  804.82   33.40 
   5  -5   0  822.62   28.40 
   5  -5   0  849.12   35.30 
   5   5   0  810.72   35.70 
   5   5   0  822.22   34.30 
  -5   5   0  812.42   33.90 
   5   5   0  807.62   37.60 
  -5   5   0  772.52   36.50 
  -5   5   0  738.73   34.70 
  -5   5   0  833.72   45.50 
   5   5   0  794.22   34.00 
  -5   5   0  772.22   34.50 
  -6  -5   0  308.77   26.30 
   6  -5   0  337.97   20.20 
  -6  -5   0  321.57   23.90 
   6  -5   0  345.77   22.30 
  -6  -5   0  318.07   17.20 
   6  -5   0  338.37   21.30 
  -6  -5   0  294.87   19.40 
   6  -5   0  328.67   15.70 
   6  -5   0  323.97   20.30 
  -6  -5   0  302.77   20.20 
  -6  -5   0  333.97   21.30 
  -6   5   0  335.77   20.80 
   6   5   0  348.37   20.30 
  -6   5   0  308.47   21.50 
   6   5   0  316.27   22.20 
  -6   5   0  306.87   19.90 
  -6   5   0  311.27   20.50 
   6   5   0  326.87   20.90 
  -6   5   0  338.37   23.20 
   6   5   0  341.87   21.10 
  -7  -5   0  955.20   38.70 
  -7  -5   0  949.80   35.20 
  -7  -5   0  938.71   41.80 
   7  -5   0  963.30   38.20 
  -7  -5   0  948.51   43.40 
  -7  -5   0  922.21   38.20 
   7  -5   0  950.60   38.20 
   7  -5   0  906.01   32.60 
   7  -5   0  965.20   41.30 
   7  -5   0  955.40   39.20 
  -7   5   0  917.61   41.00 
  -7   5   0  864.41   38.10 
  -7   5   0  847.22   40.70 
   7   5   0  850.21   39.00 
   7   5   0  828.72   37.90 
  -7   5   0  904.61   38.60 
   7   5   0  838.52   40.30 
  -8  -5   0  153.08   13.70 
   8  -5   0  141.19   14.70 
   8  -5   0  147.69   15.00 
  -8  -5   0  159.68   20.20 
  -8  -5   0  171.78   16.10 
  -8  -5   0  149.09   18.30 
   8  -5   0  135.49   15.80 
   8   5   0  163.28   16.90 
  -8   5   0  130.09   16.50 
   8   5   0  142.89   15.90 
  -8   5   0  149.39   15.90 
   8   5   0  151.58   19.50 
  -8   5   0  144.29   16.10 
  -8   5   0  156.88   18.30 
  -8   5   0  151.48   17.90 
  -9  -5   0  168.68   19.00 
   9  -5   0  172.08   26.30 
   9  -5   0  196.58   21.10 
  -9  -5   0  172.38   15.30 
   9  -5   0  202.38   17.20 
   9  -5   0  183.88   13.60 
  -9  -5   0  197.98   20.90 
  -9  -5   0  152.68   18.30 
  -9   5   0  193.58   21.00 
   9   5   0  181.38   18.60 
   9   5   0  161.28   20.70 
  -9   5   0  164.68   17.70 
  -9   5   0  173.58   19.50 
  -9   5   0  177.08   17.30 
  -9   5   0  201.48   18.70 
   9   5   0  156.98   18.20 
  -9   5   0  168.98   19.10 
 -10  -5   0  126.39   19.80 
 -10  -5   0   92.49   18.80 
  10  -5   0  133.69   18.80 
  10  -5   0   96.99   14.50 
 -10  -5   0  104.19   16.20 
  10  -5   0   87.79   14.00 
 -10  -5   0  116.49   14.40 
  10   5   0   95.49   15.70 
 -10   5   0  101.39   15.90 
  10   5   0  109.69   16.00 
 -10   5   0   97.19   15.50 
 -10   5   0  117.89   17.20 
  10   5   0   94.59   17.50 
  10   5   0  108.59   16.50 
 -10   5   0   95.09   16.60 
  10   5   0   99.29   15.20 
 -10   5   0   92.79   14.10 
 -10   5   0   93.69   18.20 
 -11  -5   0  187.28   23.90 
 -11  -5   0  142.69   27.10 
 -11  -5   0  228.78   22.20 
  11  -5   0  168.38   19.30 
 -11  -5   0  209.28   17.70 
  11  -5   0  173.08   18.10 
  11  -5   0  171.08   19.40 
 -11   5   0  210.78   38.10 
 -11   5   0  175.18   21.70 
 -11   5   0  187.38   19.10 
 -11   5   0  143.69   25.00 
  11   5   0  184.08   18.50 
 -11   5   0  172.28   20.80 
 -11   5   0  201.78   21.20 
  11   5   0  225.98   25.50 
  11   5   0  164.08   19.40 
  11   5   0  233.18   37.80 
   0  -6   0  318.67   16.40 
   0  -6   0  328.77   18.90 
   0  -6   0  348.67   22.50 
   0  -6   0  291.47   17.80 
   0  -6   0  320.17   17.40 
   0   6   0  330.17   20.90 
   0   6   0  337.07   22.70 
   0   6   0  310.57   18.90 
   0   6   0  299.77   20.10 
   0   6   0  324.47   19.10 
   0   6   0  330.97   16.50 
   1  -6   0  558.54   25.30 
  -1  -6   0  577.84   29.90 
   1  -6   0  555.64   22.30 
  -1  -6   0  563.04   25.60 
  -1  -6   0  555.34   24.00 
  -1  -6   0  561.34   25.90 
   1  -6   0  591.04   26.20 
   1  -6   0  570.04   25.30 
   1  -6   0  559.84   29.50 
   1   6   0  565.84   26.10 
  -1   6   0  548.15   29.50 
   1   6   0  558.44   30.10 
   1   6   0  537.55   23.80 
  -1   6   0  583.84   28.30 
  -1   6   0  541.95   22.30 
  -1   6   0  597.44   27.20 
  -1   6   0  608.74   29.30 
   1   6   0  583.84   28.60 
   1   6   0  542.65   26.60 
  -1   6   0  594.64   26.70 
   1   6   0  553.14   28.00 
  -2  -6   0  810.62   31.60 
  -2  -6   0  772.12   50.59 
   2  -6   0  810.12   38.40 
  -2  -6   0  769.92   32.00 
   2  -6   0  786.72   31.80 
  -2  -6   0  798.32   32.70 
   2  -6   0  771.12   32.30 
   2  -6   0  836.12   32.80 
   2  -6   0  758.52   27.90 
   2   6   0  790.32   31.50 
   2   6   0  761.82   36.80 
  -2   6   0  783.72   37.10 
   2   6   0  786.72   37.20 
  -2   6   0  806.22   33.80 
  -2   6   0  819.42   36.70 
   2   6   0  789.02   34.80 
   2   6   0  799.62   33.50 
   2   6   0  780.12   40.40 
  -2   6   0  815.42   33.30 
  -3  -6   0  284.97   22.00 
   3  -6   0  329.87   20.10 
   3  -6   0  317.37   14.60 
   3  -6   0  317.97   19.40 
  -3  -6   0  313.57   18.70 
  -3  -6   0  330.27   19.00 
   3  -6   0  296.97   17.90 
  -3  -6   0  286.47   21.10 
  -3   6   0  300.97   20.10 
  -3   6   0  266.77   21.60 
   3   6   0  283.77   18.70 
   3   6   0  319.37   23.50 
  -3   6   0  321.07   19.60 
   3   6   0  313.37   18.90 
   3   6   0  306.07   20.90 
   3   6   0  321.07   19.80 
   4  -6   0  523.55   20.40 
   4  -6   0  479.55   34.70 
  -4  -6   0  501.15   29.40 
  -4  -6   0  512.95   27.90 
   4  -6   0  482.25   24.60 
   4  -6   0  495.35   26.70 
  -4  -6   0  527.65   25.60 
   4  -6   0  484.35   28.90 
  -4  -6   0  491.85   25.30 
  -4  -6   0  491.35   22.20 
  -4  -6   0  470.15   25.20 
  -4   6   0  549.74   30.40 
   4   6   0  563.14   26.50 
  -4   6   0  586.84   27.70 
   4   6   0  551.34   27.30 
  -4   6   0  505.95   26.30 
   4   6   0  541.25   31.10 
   4   6   0  561.54   28.30 
   4   6   0  577.34   27.50 
  -4   6   0  545.85   28.40 
   5  -6   0  251.67   13.20 
   5  -6   0  236.98   18.20 
  -5  -6   0  265.27   15.40 
  -5  -6   0  262.47   18.80 
   5  -6   0  244.68   19.10 
  -5  -6   0  284.97   22.30 
  -5  -6   0  261.27   20.30 
   5  -6   0  250.57   17.70 
   5  -6   0  277.87   22.00 
  -5  -6   0  269.77   18.20 
  -5  -6   0  248.28   18.50 
  -5   6   0  231.18   18.80 
   5   6   0  232.18   20.00 
  -5   6   0  245.88   20.00 
   5   6   0  265.67   19.40 
   5   6   0  211.48   17.70 
   5   6   0  253.87   18.90 
  -5   6   0  265.17   18.90 
  -5   6   0  246.18   21.30 
  -6  -6   0   54.79   11.10 
   6  -6   0   60.59    7.40 
  -6  -6   0   59.79    8.70 
   6  -6   0   49.60    9.50 
  -6  -6   0   61.99   12.20 
  -6  -6   0   56.39   11.60 
   6  -6   0   52.19   12.10 
   6  -6   0   61.89   11.80 
  -6  -6   0   45.90   12.20 
  -6   6   0   34.20   11.20 
  -6   6   0   29.50    9.60 
   6   6   0   35.00   10.50 
  -6   6   0   33.10   10.90 
  -6   6   0   31.40    9.90 
   6   6   0   30.40    9.60 
   6   6   0   33.20   12.40 
  -7  -6   0   24.20    9.90 
   7  -6   0   20.20    5.60 
  -7  -6   0   19.80    6.50 
   7  -6   0   26.50    9.10 
  -7  -6   0   -1.70    6.10 
   7  -6   0   27.20    9.40 
   7  -6   0   33.10   10.80 
  -7  -6   0   18.80    9.30 
  -7  -6   0   12.80    9.30 
   7  -6   0   34.40    9.70 
  -7   6   0   11.00    9.10 
  -7   6   0   28.40   10.80 
  -7   6   0    7.00    8.50 
   7   6   0   21.70   10.10 
  -7   6   0   19.80    8.10 
  -7   6   0   20.80    9.80 
   7   6   0   25.20    9.60 
   7   6   0   17.40    8.90 
   8  -6   0  368.96   17.90 
  -8  -6   0  392.46   25.10 
  -8  -6   0  389.96   27.60 
  -8  -6   0  372.46   24.40 
  -8  -6   0  369.16   20.20 
   8  -6   0  422.56   27.00 
   8  -6   0  373.76   23.60 
   8  -6   0  363.86   24.80 
  -8   6   0  360.86   27.00 
   8   6   0  319.57   26.40 
  -8   6   0  334.07   24.10 
   8   6   0  346.77   24.70 
  -8   6   0  331.17   23.50 
  -8   6   0  367.56   24.80 
  -8   6   0  333.97   25.20 
   8   6   0  334.57   24.20 
   9  -6   0  117.89   15.70 
   9  -6   0  109.69   15.70 
   9  -6   0  127.19   16.10 
  -9  -6   0  114.39   17.10 
   9  -6   0  118.09   11.00 
   9  -6   0  165.08   24.40 
  -9  -6   0  153.48   17.10 
  -9  -6   0  136.79   21.50 
  -9  -6   0  124.59   13.40 
  -9   6   0  125.59   17.40 
  -9   6   0  155.68   18.00 
  -9   6   0  124.99   18.40 
   9   6   0  117.19   16.70 
   9   6   0  141.89   18.10 
   9   6   0  154.18   20.90 
  -9   6   0  104.69   17.70 
  -9   6   0  127.29   31.20 
   9   6   0  130.49   19.70 
  -9   6   0  130.49   17.90 
 -10  -6   0  123.59   14.80 
  10  -6   0  127.79   20.30 
 -10  -6   0  107.89   16.30 
  10  -6   0  118.49   17.30 
  10  -6   0  101.39   15.70 
 -10  -6   0  134.09   19.20 
 -10  -6   0  107.79   18.20 
 -10  -6   0   96.89   19.40 
  10  -6   0  104.29   11.50 
  10  -6   0   81.69   13.60 
  10   6   0  134.19   20.00 
 -10   6   0  165.28   23.00 
 -10   6   0  133.89   17.80 
 -10   6   0  100.09   20.10 
  10   6   0  121.19   19.60 
 -10   6   0  125.59   18.80 
  10   6   0  122.89   21.30 
  10   6   0  105.09   18.80 
 -10   6   0  112.09   20.20 
 -10   6   0   80.99   22.00 
   0  -7   0   -2.00    6.10 
   0  -7   0   -1.90    4.70 
   0  -7   0    4.30    6.80 
   0  -7   0    4.90    6.00 
   0  -7   0   -0.60    7.10 
   0   7   0    8.30    9.60 
   0   7   0   -6.00    6.40 
   0   7   0   -3.90    6.60 
   0   7   0    0.10    5.30 
   0   7   0   -5.10    8.10 
   0   7   0    0.40    5.00 
   1  -7   0   48.90   10.00 
   1  -7   0   60.89   12.40 
  -1  -7   0   59.89    9.10 
   1  -7   0   37.30    8.60 
   1  -7   0   63.49   10.60 
   1  -7   0   49.30    7.70 
  -1  -7   0   51.29    9.00 
  -1  -7   0   44.30    9.50 
  -1  -7   0   49.30    9.80 
   1   7   0   47.10    8.60 
  -1   7   0   70.29   13.30 
  -1   7   0   42.40   10.80 
  -1   7   0   47.00   10.80 
   1   7   0   40.60   10.50 
  -1   7   0   50.69    7.70 
   1   7   0   32.80    9.50 
   1   7   0   47.50   11.60 
  -1   7   0   50.89   10.80 
   1   7   0   62.49   14.10 
   1   7   0   52.09   11.00 
  -2  -7   0  182.88   16.30 
  -2  -7   0  195.28   16.00 
   2  -7   0  175.68   16.20 
   2  -7   0  186.98   12.30 
   2  -7   0  218.58   19.90 
   2  -7   0  187.18   15.00 
   2  -7   0  194.58   16.60 
  -2  -7   0  204.08   15.40 
   2   7   0  220.78   17.60 
  -2   7   0  199.38   19.10 
  -2   7   0  179.78   16.40 
  -2   7   0  196.28   18.80 
   2   7   0  188.98   17.70 
  -2   7   0  185.58   19.70 
  -2   7   0  183.28   16.60 
   2   7   0  199.58   15.50 
   2   7   0  203.68   18.50 
   2   7   0  213.38   19.60 
   2   7   0  179.58   20.60 
   3  -7   0  550.54   31.90 
  -3  -7   0  537.95   32.20 
   3  -7   0  592.04   33.30 
  -3  -7   0  499.15   26.50 
   3  -7   0  538.55   26.60 
  -3  -7   0  549.15   28.00 
  -3  -7   0  516.05   38.20 
   3  -7   0  500.85   27.00 
   3  -7   0  521.55   22.10 
   3   7   0  568.64   30.70 
   3   7   0  566.64   34.20 
   3   7   0  600.24   32.50 
  -3   7   0  622.34   30.20 
   3   7   0  591.24   29.70 
  -3   7   0  634.64   29.40 
  -3   7   0  642.44   32.20 
   3   7   0  569.34   29.00 
  -3   7   0  618.04   33.90 
   3   7   0  637.34   32.60 
  -4  -7   0   29.30   10.10 
  -4  -7   0   28.10    8.80 
  -4  -7   0   23.90    7.10 
   4  -7   0   23.70    8.30 
   4  -7   0   27.00   11.60 
   4  -7   0   23.40   11.10 
  -4  -7   0   30.20    9.30 
   4  -7   0   38.50   10.20 
   4  -7   0   39.10    6.10 
  -4  -7   0   11.60    9.30 
   4   7   0    3.40    6.40 
  -4   7   0   28.50    9.70 
   4   7   0   31.40   10.80 
  -4   7   0   32.20   10.70 
   4   7   0   41.30   14.50 
   4   7   0   17.30   10.40 
  -4   7   0   17.90    9.90 
  -4   7   0   25.70   10.10 
   4   7   0   28.10    9.40 
  -5  -7   0   73.69    9.70 
  -5  -7   0   72.99   12.60 
   5  -7   0   83.19   12.70 
  -5  -7   0   69.39   11.90 
   5  -7   0   76.09   12.50 
  -5  -7   0   70.99   13.00 
   5  -7   0   58.19   13.30 
   5  -7   0   70.19    7.70 
   5  -7   0   62.49   11.50 
   5   7   0  108.59   14.10 
  -5   7   0  110.39   16.90 
  -5   7   0   87.69   14.40 
   5   7   0   98.49   14.60 
  -5   7   0   93.19   14.70 
   5   7   0   83.29   13.90 
  -5   7   0   90.19   13.80 
  -6  -7   0   33.50    9.70 
  -6  -7   0   37.90    7.80 
  -6  -7   0   36.90   10.70 
   6  -7   0    8.50    9.40 
   6  -7   0   40.90    6.20 
  -6  -7   0   43.90   17.10 
   6  -7   0   43.00   12.10 
  -6  -7   0   40.00   11.40 
   6  -7   0   42.60   10.70 
   6   7   0   44.50   11.60 
   6   7   0   47.00   11.00 
   6   7   0   47.40   10.40 
  -6   7   0   39.20   12.40 
  -6   7   0   32.60   10.50 
  -6   7   0   42.70   11.60 
  -6   7   0   42.00   12.60 
  -7  -7   0  184.08   18.10 
  -7  -7   0  192.88   19.00 
   7  -7   0  209.08   21.00 
   7  -7   0  202.48   20.40 
   7  -7   0  190.98   18.50 
   7  -7   0  198.98   21.80 
   7  -7   0  179.08   11.70 
  -7  -7   0  173.78   21.80 
  -7  -7   0  173.48   13.90 
  -7  -7   0  216.58   21.80 
  -7   7   0  215.58   20.90 
   7   7   0  199.18   21.60 
  -7   7   0  198.88   21.80 
   7   7   0  191.38   19.70 
  -7   7   0  190.88   19.00 
  -7   7   0  163.98   18.60 
   7   7   0  208.48   19.90 
   7   7   0  214.38   22.00 
  -8  -7   0   14.20    9.70 
   8  -7   0   27.40   12.40 
  -8  -7   0   32.20   11.80 
   8  -7   0   23.00   10.70 
   8  -7   0   32.00    6.20 
  -8  -7   0   35.90   13.70 
   8  -7   0   17.10    9.70 
  -8  -7   0   21.40    7.10 
   8   7   0   16.50    8.80 
  -8   7   0   36.00   11.40 
   8   7   0   36.50   12.10 
  -8   7   0   51.09   13.90 
  -8   7   0   22.50   11.00 
  -8   7   0   37.70   11.60 
   8   7   0   19.40   12.20 
   8   7   0   39.00   11.00 
  -9  -7   0  170.98   15.10 
   9  -7   0  187.98   18.50 
   9  -7   0  204.78   13.00 
  -9  -7   0  172.08   22.70 
  -9  -7   0  179.48   19.40 
  -9  -7   0  211.68   25.50 
   9  -7   0  230.78   20.60 
   9  -7   0  151.88   21.40 
  -9  -7   0  236.28   21.80 
   9   7   0  195.68   22.10 
   9   7   0  196.48   19.60 
  -9   7   0  244.08   24.50 
  -9   7   0  209.28   23.10 
   9   7   0  155.68   21.50 
  -9   7   0  182.88   21.10 
  -9   7   0  230.98   21.50 
   0  -8   0  112.89   12.60 
   0  -8   0  121.39   14.40 
   0  -8   0  155.58   15.70 
   0  -8   0  131.19   12.80 
   0   8   0  157.28   13.50 
   0   8   0  173.68   21.80 
   0   8   0  170.18   17.90 
   0   8   0  174.58   17.20 
   0   8   0  166.98   17.80 
  -1  -8   0   27.90    9.40 
   1  -8   0   53.69    8.60 
   1  -8   0   42.90    9.80 
  -1  -8   0   57.29    9.80 
   1  -8   0   40.40   15.20 
   1  -8   0   37.90   11.90 
  -1  -8   0   45.30    8.70 
  -1  -8   0   59.89   11.10 
   1  -8   0   62.79   11.60 
   1   8   0   90.79   14.50 
   1   8   0   49.99    9.40 
  -1   8   0   57.89    8.70 
  -1   8   0   40.50   11.50 
  -1   8   0   64.99   13.20 
  -1   8   0   49.50   11.60 
   1   8   0   57.79   12.50 
   1   8   0   57.19   12.50 
  -1   8   0   49.00   14.50 
   1   8   0   41.60   13.30 
   2  -8   0  220.38   13.90 
   2  -8   0  217.38   17.90 
  -2  -8   0  232.58   15.80 
  -2  -8   0  221.68   17.20 
   2  -8   0  223.28   18.30 
   2  -8   0  214.58   22.80 
  -2  -8   0  206.38   17.30 
   2   8   0  227.78   21.00 
   2   8   0  287.77   39.40 
   2   8   0  263.07   19.90 
   2   8   0  218.98   24.80 
  -2   8   0  232.88   20.90 
  -2   8   0  244.28   20.60 
   2   8   0  255.47   20.80 
  -2   8   0  217.88   22.50 
  -2   8   0  241.68   19.40 
  -2   8   0  221.48   23.00 
   2   8   0  231.18   17.70 
   3  -8   0   -2.80    7.70 
  -3  -8   0   -3.10    6.90 
  -3  -8   0    9.00   10.20 
   3  -8   0   12.60    7.20 
   3  -8   0    0.60    7.10 
  -3  -8   0    0.10    9.90 
   3  -8   0    8.00    9.10 
   3  -8   0    8.30    4.40 
   3   8   0    1.40    9.70 
  -3   8   0    3.30    8.10 
  -3   8   0    3.30    9.60 
  -3   8   0    0.00    7.60 
   3   8   0   -2.70    7.00 
  -3   8   0  -12.10    8.20 
   3   8   0   12.40   11.30 
   3   8   0   -2.60    8.10 
   3   8   0   17.50    8.60 
   3   8   0    6.20    9.20 
  -4  -8   0  355.76   23.50 
  -4  -8   0  369.56   28.70 
  -4  -8   0  379.46   19.80 
   4  -8   0  369.86   17.00 
  -4  -8   0  405.76   30.10 
   4  -8   0  352.26   23.20 
  -4  -8   0  365.86   23.40 
   4  -8   0  382.06   29.20 
   4   8   0  330.27   28.60 
   4   8   0  400.36   26.10 
   4   8   0  371.26   26.10 
  -4   8   0  324.57   27.70 
  -4   8   0  381.96   27.80 
   4   8   0  372.76   27.50 
   4   8   0  353.36   24.20 
  -4   8   0  372.46   25.00 
  -4   8   0  366.36   24.40 
   4   8   0  355.16   23.50 
  -5  -8   0   26.40    9.70 
  -5  -8   0   71.19   14.70 
   5  -8   0   42.30    6.30 
  -5  -8   0   36.10   10.70 
   5  -8   0   44.00   12.70 
  -5  -8   0   27.70    7.10 
   5  -8   0   33.00   11.00 
   5  -8   0   31.80   12.30 
  -5  -8   0   30.90   10.80 
   5   8   0   25.20   10.00 
   5   8   0   33.20   18.90 
   5   8   0   38.70   11.50 
   5   8   0   22.60   10.90 
  -5   8   0   37.40   11.80 
  -5   8   0   11.20    9.90 
   5   8   0   31.70   11.00 
  -5   8   0   35.80   11.70 
  -5   8   0   28.90   12.20 
   6  -8   0  302.17   21.70 
  -6  -8   0  294.17   17.10 
  -6  -8   0  323.57   25.30 
  -6  -8   0  256.27   21.60 
   6  -8   0  256.07   13.50 
  -6  -8   0  250.07   24.80 
   6  -8   0  280.47   43.30 
   6  -8   0  268.77   23.60 
  -6  -8   0  262.27   20.80 
  -6  -8   0  290.47   26.60 
   6  -8   0  241.48   20.10 
  -6   8   0  284.07   22.20 
  -6   8   0  275.87   22.40 
   6   8   0  265.07   23.70 
   6   8   0  286.57   22.30 
  -6   8   0  291.77   25.20 
   6   8   0  277.97   22.30 
  -6   8   0  288.57   26.20 
   6   8   0  283.87   22.20 
  -7  -8   0   24.70   10.90 
   7  -8   0    8.30   11.00 
  -7  -8   0   20.50   10.70 
  -7  -8   0   20.60    6.50 
   7  -8   0   13.70   15.60 
  -7  -8   0   25.30   11.80 
   7  -8   0    6.80   10.20 
   7  -8   0    7.00    8.50 
  -7  -8   0   17.20   11.70 
   7   8   0    4.90   15.10 
   7   8   0   23.50   10.10 
   7   8   0   29.60   11.30 
  -7   8   0   24.50   10.50 
  -7   8   0   17.40   10.70 
   7   8   0   28.10   11.10 
  -7   8   0   18.80   17.70 
  -8  -8   0  166.18   34.50 
   8  -8   0   95.29   18.90 
   8  -8   0  143.79   21.50 
   8  -8   0   86.59   15.70 
   8  -8   0  103.09   15.30 
  -8  -8   0  102.39   11.90 
  -8  -8   0  123.19   20.40 
   8   8   0  128.29   21.00 
  -8   8   0  101.69   17.40 
  -8   8   0  128.29   18.20 
   8   8   0  106.99   18.60 
   8   8   0  112.59   16.40 
   0  -9   0  -12.20    6.10 
   0  -9   0  -12.60    7.80 
   0  -9   0    5.20    6.10 
   0  -9   0    0.80    8.40 
   0  -9   0   -4.30    5.90 
   0   9   0   -4.50    8.00 
   0   9   0  -11.70    7.80 
   0   9   0   -0.40    6.20 
   0   9   0  -16.30   10.60 
   0   9   0    6.30   10.10 
   0   9   0    4.00   10.50 
   1  -9   0  117.79   15.00 
  -1  -9   0  105.59   12.70 
  -1  -9   0   95.29   14.60 
   1  -9   0  122.99   20.10 
   1  -9   0   93.19   14.40 
  -1  -9   0   88.19   12.00 
   1  -9   0  115.39   16.00 
   1  -9   0  113.39   11.60 
  -1  -9   0  102.79   18.00 
  -1  -9   0  123.19   16.20 
   1   9   0   92.39   15.70 
   1   9   0  124.19   14.50 
  -1   9   0  113.19   21.40 
   1   9   0  117.39   19.00 
   1   9   0  112.49   17.00 
   1   9   0   79.99   18.70 
  -1   9   0  102.49   17.90 
  -1   9   0   94.59   16.40 
  -1   9   0   90.69   18.50 
   1   9   0   96.59   15.80 
  -1   9   0  110.59   12.20 
  -1   9   0   83.49   15.70 
  -2  -9   0   56.59   14.30 
  -2  -9   0   56.29   11.80 
   2  -9   0   39.70   12.50 
  -2  -9   0   33.20    9.10 
   2  -9   0   51.89   14.00 
   2  -9   0   36.20   11.10 
   2  -9   0   49.60    7.70 
   2  -9   0   51.89   10.60 
  -2  -9   0   58.99   13.20 
   2   9   0   58.29   13.40 
   2   9   0   57.79   15.00 
  -2   9   0   77.39   16.40 
  -2   9   0   56.09   13.70 
   2   9   0   73.09   13.90 
  -2   9   0   48.70   12.30 
   2   9   0   55.49   12.50 
   2   9   0   39.90    9.20 
  -2   9   0   41.90   13.90 
  -2   9   0   42.30   12.80 
   2   9   0   39.60   15.30 
   3  -9   0  341.07   17.80 
   3  -9   0  363.66   24.50 
   3  -9   0  409.76   25.50 
  -3  -9   0  384.76   24.70 
  -3  -9   0  357.76   30.40 
   3  -9   0  383.96   30.40 
  -3  -9   0  365.96   24.60 
  -3  -9   0  363.76   23.10 
  -3   9   0  355.66   27.50 
   3   9   0  335.47   24.90 
   3   9   0  421.46   28.30 
  -3   9   0  380.86   29.30 
  -3   9   0  393.26   26.00 
   3   9   0  367.16   32.60 
   3   9   0  367.76   29.20 
   3   9   0  361.86   26.10 
   3   9   0  372.26   23.70 
  -3   9   0  364.46   25.50 
  -3   9   0  329.57   28.80 
   4  -9   0   23.30    5.30 
  -4  -9   0   12.20   10.50 
  -4  -9   0   10.40   10.80 
   4  -9   0   24.70   12.50 
  -4  -9   0    5.80    3.70 
   4  -9   0   15.80    9.40 
   4  -9   0   32.10    9.90 
  -4  -9   0   31.80   12.20 
  -4  -9   0   16.20    8.60 
   4  -9   0   20.90   10.50 
  -4  -9   0   35.00    8.70 
  -4   9   0   30.00   13.40 
   4   9   0   15.50   10.00 
  -4   9   0   10.20   10.70 
   4   9   0   26.10   10.80 
  -4   9   0   21.70   10.60 
   4   9   0   20.00   16.40 
   4   9   0   16.30    8.80 
  -4   9   0   22.20   12.60 
   4   9   0   35.40   10.70 
  -4   9   0    8.50   10.30 
  -5  -9   0  285.27   45.60 
   5  -9   0  287.27   25.00 
  -5  -9   0  263.27   17.00 
  -5  -9   0  299.47   22.90 
  -5  -9   0  281.37   21.70 
   5  -9   0  265.97   21.80 
  -5  -9   0  285.07   22.20 
   5  -9   0  267.57   26.00 
   5   9   0  243.88   25.00 
   5   9   0  230.38   22.00 
   5   9   0  275.57   25.20 
  -5   9   0  237.98   23.00 
   5   9   0  278.27   22.70 
  -5   9   0  295.77   26.70 
   6  -9   0    3.50    9.20 
   6  -9   0    5.40    3.10 
  -6  -9   0   27.80   11.60 
  -6  -9   0    2.90    5.20 
   6  -9   0   15.20   10.50 
   6  -9   0    4.10   10.10 
   6   9   0   15.90   10.40 
   6   9   0   -0.10    9.50 
   6   9   0    4.30   10.00 
  -6   9   0   25.80   11.30 
  -6   9   0   13.10   10.60 
  -6   9   0   10.10   11.60 
   0 -10   0   56.99   11.70 
   0 -10   0   45.00    9.10 
   0 -10   0   56.09   13.00 
   0  10   0   86.89   20.90 
   0  10   0   72.59   15.50 
   0  10   0   72.19   10.40 
   0  10   0   75.29   15.10 
   1 -10   0   40.50   10.60 
   1 -10   0   23.70   10.80 
  -1 -10   0   17.90    9.90 
   1 -10   0   14.40    6.00 
  -1 -10   0   27.00    7.50 
  -1 -10   0    9.40   10.50 
   1  10   0  -13.80   13.40 
  -1  10   0    7.70   14.30 
   1  10   0   24.40    7.80 
  -1  10   0   27.60   12.00 
   1  10   0   20.80   11.00 
  -1  10   0   16.00   10.60 
   1  10   0    9.30   10.30 
  -2 -10   0   86.99   14.60 
   2 -10   0   61.49    8.90 
   2 -10   0   86.59   13.90 
   2 -10   0   99.59   15.30 
  -2 -10   0   81.89   12.50 
   2 -10   0   81.49   14.00 
  -2 -10   0   95.19   15.00 
  -2  10   0   85.99   16.50 
   2  10   0   55.69   18.10 
   2  10   0   86.69   16.40 
  -2  10   0   62.39   18.60 
   2  10   0   56.49   13.20 
   2  10   0  102.49   14.20 
  -2  10   0   87.19   16.90 
 -13   0   1   56.99   12.70 
 -13   0   1   67.99   19.00 
  13   0  -1   69.39   15.20 
  13   0  -1   74.29   22.90 
 -13   0   1   59.79   15.90 
 -13   0   1   75.79   14.50 
  13   0  -1   39.30   10.20 
  13   0  -1   41.80   13.80 
 -13   0   1   69.89   14.50 
  13   0  -1   58.69   14.30 
  12   0  -1  230.08   19.60 
  12   0  -1  195.48   18.90 
 -12   0   1  202.38   20.10 
 -12   0   1  229.18   20.50 
 -12   0   1  216.28   20.50 
  12   0  -1  200.98   18.70 
  12   0  -1  214.98   17.70 
 -12   0   1  266.27   27.80 
  12   0  -1  204.68   20.70 
  11   0  -1   10.30    7.30 
  11   0  -1   -2.40    6.40 
  11   0  -1   10.00    7.90 
 -11   0   1   19.50    8.50 
  11   0  -1   12.60    8.60 
 -11   0   1   21.90   10.30 
  10   0  -1  889.31   38.00 
  10   0  -1  862.91   37.40 
  10   0  -1  899.61   38.50 
 -10   0   1  843.12   37.00 
 -10   0   1  867.51   37.30 
 -10   0   1  839.52   37.70 
  10   0  -1  895.61   36.10 
  10   0  -1  826.02   36.50 
  -9   0   1  127.19   14.20 
  -9   0   1  105.39   13.30 
   9   0  -1  126.19   14.30 
   9   0  -1  124.69   12.90 
   9   0  -1  111.29   15.20 
   9   0  -1   93.29   15.20 
   9   0  -1  109.99   13.00 
  -9   0   1  114.69   14.10 
   9   0  -1  115.19   13.60 
  -8   0   1  270.57   17.90 
  -8   0   1  322.37   21.40 
   8   0  -1  286.07   17.10 
   8   0  -1  277.17   17.80 
  -8   0   1  322.37   18.80 
   8   0  -1  281.77   17.80 
   8   0  -1  269.17   16.80 
   8   0  -1  291.87   18.00 
  -8   0   1  292.17   18.50 
   8   0  -1  294.87   21.20 
   7   0  -1 1296.27   45.80 
   7   0  -1 1354.96   45.50 
   7   0  -1 1338.17   45.80 
  -7   0   1 1341.57   49.20 
  -7   0   1 1367.46   46.80 
  -7   0   1 1325.97   46.00 
   7   0  -1 1354.76   46.30 
   7   0  -1 1320.37   46.30 
  -7   0   1 1325.97   46.20 
   7   0  -1 1354.26   49.30 
   6   0  -1  526.15   21.90 
  -6   0   1  528.25   24.70 
  -6   0   1  531.25   22.60 
  -6   0   1  507.05   22.10 
   6   0  -1  525.75   22.10 
   6   0  -1  539.55   22.90 
  -6   0   1  519.55   22.20 
  -6   0   1  521.05   22.00 
   6   0  -1  481.05   22.10 
   6   0  -1  514.05   24.90 
   5   0  -1 2105.89   64.49 
  -5   0   1 2171.98   64.59 
  -5   0   1 2166.28   64.79 
  -5   0   1 2123.09   64.49 
   5   0  -1 2109.59   64.49 
  -5   0   1 2037.50   66.49 
   5   0  -1 2136.59   64.39 
  -5   0   1 2080.19   64.29 
   5   0  -1 2134.19   67.69 
   5   0  -1 2183.78   67.09 
   4   0  -1  399.66   22.90 
   4   0  -1  402.56   26.80 
   4   0  -1  394.76   16.30 
   4   0  -1  393.16   16.10 
  -4   0   1  383.76   18.10 
  -4   0   1  421.86   23.20 
   4   0  -1  386.96   16.50 
  -4   0   1  391.96   16.50 
  -4   0   1  418.56   16.50 
  -4   0   1  373.56   16.20 
   3   0  -1  130.39    8.60 
   3   0  -1  143.19    9.30 
  -3   0   1  149.99   11.90 
  -3   0   1  141.09    8.70 
   3   0  -1  134.09    8.60 
  -3   0   1  150.68    8.90 
   3   0  -1  150.28    9.50 
  -3   0   1  132.59    9.00 
   3   0  -1  153.18   10.60 
  -3   0   1  135.79    8.80 
  -2   0   1 2853.31   78.29 
   2   0  -1 2882.11   79.49 
  -2   0   1 2762.32   78.19 
   2   0  -1 2848.11   78.39 
   2   0  -1 2800.52   78.29 
   2   0  -1 2664.63   78.09 
   2   0  -1 2844.62   79.09 
  -2   0   1 2817.42   79.09 
  -1   0  -1 3510.65   96.79 
   2   0   1   43.20    5.10 
  -2   0  -1   37.00    5.80 
  -2   0  -1   30.50    4.60 
  -2   0  -1   37.50    5.00 
   2   0   1   31.20    4.50 
  -2   0  -1   28.40    5.10 
   2   0   1   33.40    3.60 
  -2   0  -1   43.20    5.20 
   2   0   1   38.20    5.30 
   2   0   1   41.70    5.00 
   3   0   1 5680.83  160.78 
  -3   0  -1 5911.81  162.98 
   3   0   1 5910.01  162.28 
  -3   0  -1 5695.43  161.08 
   3   0   1 5765.62  160.88 
  -3   0  -1 5764.52  160.78 
   3   0   1 5792.12  160.78 
   3   0   1 5860.61  158.88 
  -3   0  -1 5689.13  161.98 
   3   0   1 5699.53  162.68 
  -3   0  -1 5880.91  161.08 
  -4   0  -1    4.40    5.10 
  -4   0  -1    4.10    5.10 
  -4   0  -1    1.70    4.80 
  -4   0  -1    5.10    4.80 
   4   0   1    4.30    3.20 
   4   0   1    5.80    4.70 
   4   0   1   11.00    5.60 
   4   0   1    5.80    5.10 
   4   0   1    5.60    4.60 
   4   0   1    2.80    4.70 
   5   0   1 1764.12   56.39 
  -5   0  -1 1781.92   57.89 
   5   0   1 1832.92   58.19 
  -5   0  -1 1872.21   59.79 
   5   0   1 1806.62   56.59 
   5   0   1 1806.52   53.99 
   5   0   1 1789.72   56.29 
  -5   0  -1 1766.72   56.79 
  -6   0  -1  370.06   19.50 
  -6   0  -1  401.36   20.50 
   6   0   1  373.56   17.10 
  -6   0  -1  374.06   21.70 
  -6   0  -1  371.36   19.60 
   6   0   1  374.16   18.70 
   6   0   1  418.56   20.70 
   6   0   1  347.37   18.40 
   6   0   1  358.26   18.50 
  -7   0  -1  588.04   27.40 
   7   0   1  618.84   26.50 
   7   0   1  645.04   28.70 
   7   0   1  622.64   26.80 
  -7   0  -1  631.24   28.50 
   7   0   1  633.04   24.20 
  -7   0  -1  635.94   30.30 
   7   0   1  609.04   27.00 
  -7   0  -1  627.54   27.80 
  -8   0  -1  166.88   21.70 
  -8   0  -1  175.18   15.30 
   8   0   1  182.48   14.90 
   8   0   1  175.38   12.60 
   8   0   1  207.08   15.90 
   8   0   1  176.98   19.10 
  -8   0  -1  193.58   16.40 
  -8   0  -1  200.48   15.80 
   8   0   1  189.18   18.10 
  -9   0  -1  322.27   21.90 
  -9   0  -1  365.36   26.20 
   9   0   1  333.87   20.90 
   9   0   1  338.37   17.80 
   9   0   1  348.07   21.50 
   9   0   1  333.77   24.20 
  -9   0  -1  328.67   21.50 
   9   0   1  344.57   22.70 
  -9   0  -1  321.07   35.00 
  10   0   1   69.49    9.70 
 -10   0  -1   65.49   12.60 
  10   0   1   63.89   11.80 
 -10   0  -1   60.99   12.40 
  10   0   1   71.19   12.90 
 -10   0  -1   88.39   16.00 
  10   0   1   73.39   13.60 
  11   0   1   21.20   10.90 
 -11   0  -1   11.80    9.30 
  11   0   1   10.70    8.90 
  11   0   1   15.00    6.00 
  11   0   1    6.50    9.50 
 -11   0  -1   13.70   10.30 
 -11   0  -1   12.50    9.80 
 -11   0  -1   15.70    9.70 
  12   0   1    9.90   10.10 
 -12   0  -1    1.60    7.90 
 -12   0  -1   10.80   10.00 
  12   0   1   -1.10    4.80 
  12   0   1   -2.50    8.50 
  12   0   1   -2.10    7.50 
 -12   0  -1    9.30    9.20 
 -12   0  -1   -7.90   11.10 
  12   0   1   -2.90    7.00 
 -13   0  -1  254.47   24.80 
 -13   0  -1  231.08   22.30 
  13   0   1  197.78   16.00 
 -13   0  -1  239.98   24.00 
  13   0   1  208.58   22.00 
  13   0   1  239.58   21.60 
 -13  -1   1  276.57   22.80 
  13  -1  -1  265.17   23.70 
  13  -1  -1  246.28   21.00 
  13  -1  -1  240.38   19.50 
 -13  -1   1  228.28   24.70 
  13  -1  -1  253.57   22.90 
 -13  -1   1  288.37   24.80 
  13  -1  -1  222.78   23.00 
  13   1  -1  327.67   27.80 
  13   1  -1  230.68   21.70 
 -13   1   1  245.68   22.20 
 -13   1   1  242.18   28.00 
 -13   1   1  272.07   23.80 
  13   1  -1  256.37   23.40 
  13   1  -1  273.67   23.50 
 -13   1   1  272.87   24.30 
  13   1  -1  197.18   18.50 
  12  -1  -1   25.30   10.40 
 -12  -1   1   11.60    8.30 
 -12  -1   1   48.60   18.60 
  12  -1  -1   32.80   11.90 
 -12  -1   1   21.80    9.60 
 -12  -1   1   14.20   10.60 
  12  -1  -1   12.70    7.00 
  12  -1  -1   20.30    9.50 
  12   1  -1   27.80   10.40 
  12   1  -1   15.80    8.60 
  12   1  -1   14.50    7.80 
  12   1  -1   19.70    9.40 
 -12   1   1   20.10    8.90 
 -12   1   1   31.00   10.50 
 -12   1   1    5.20    8.70 
  12   1  -1   32.70   13.50 
 -12   1   1   21.10   16.60 
  11  -1  -1   90.29   12.70 
 -11  -1   1   87.69   13.80 
  11  -1  -1   99.39   13.80 
  11  -1  -1   98.49   14.80 
  11  -1  -1   99.39   15.80 
 -11  -1   1   76.69   12.80 
 -11  -1   1   99.29   16.80 
 -11   1   1  111.29   16.00 
 -11   1   1   78.59   12.80 
  11   1  -1  115.19   15.40 
  11   1  -1  110.29   13.90 
 -11   1   1   96.09   14.80 
  11   1  -1  101.59   15.00 
  11   1  -1   92.99   16.40 
 -10  -1   1   69.99   11.30 
  10  -1  -1  108.89   15.30 
 -10  -1   1   80.29   12.30 
 -10  -1   1   86.09   13.10 
  10  -1  -1  114.49   13.50 
  10  -1  -1   77.69   11.40 
 -10  -1   1   68.29   14.00 
  10  -1  -1   53.49   11.80 
  10  -1  -1   94.09   13.90 
  10   1  -1   77.79   12.30 
 -10   1   1   77.19   13.10 
 -10   1   1   71.29   12.10 
  10   1  -1   79.49   14.20 
  10   1  -1   90.79   13.80 
 -10   1   1   51.99   11.30 
  10   1  -1   80.29   12.40 
  10   1  -1   68.49   11.40 
 -10   1   1   69.99   10.80 
   9  -1  -1 1055.19   41.00 
   9  -1  -1  996.50   40.80 
  -9  -1   1 1063.49   41.50 
  -9  -1   1 1038.40   45.80 
   9  -1  -1 1026.90   41.30 
   9  -1  -1 1063.19   40.50 
  -9  -1   1 1048.90   41.70 
   9  -1  -1 1071.29   44.40 
  -9  -1   1 1069.19   41.70 
  -9   1   1 1093.39   42.40 
  -9   1   1 1116.09   42.90 
   9   1  -1 1093.19   40.90 
  -9   1   1 1115.59   43.90 
  -9   1   1 1067.69   40.80 
   9   1  -1 1106.29   41.90 
   9   1  -1 1064.99   46.40 
   9   1  -1 1086.49   41.70 
  -9   1   1 1087.69   42.40 
   9   1  -1 1131.69   42.70 
   9   1  -1 1092.79   42.80 
  -9   1   1 1083.39   46.40 
  -8  -1   1   84.19   10.80 
   8  -1  -1   66.99    9.60 
   8  -1  -1   62.59   10.60 
   8  -1  -1   74.79   10.60 
  -8  -1   1   66.59   10.10 
   8  -1  -1   85.99   10.90 
  -8  -1   1   72.49   12.70 
   8  -1  -1   87.29   10.90 
  -8  -1   1   75.29   11.00 
   8   1  -1   63.69   10.30 
  -8   1   1   69.49   12.50 
  -8   1   1   47.70    8.80 
  -8   1   1   67.79   10.00 
   8   1  -1   51.49    8.50 
   8   1  -1   45.80   11.10 
   8   1  -1   75.89   10.30 
  -8   1   1   65.99   10.40 
  -8   1   1   65.19   10.40 
   8   1  -1   52.49   10.00 
  -8   1   1   65.69   11.10 
   8   1  -1   66.09   10.20 
  -7  -1   1  180.38   13.20 
   7  -1  -1  184.68   14.10 
  -7  -1   1  169.38   13.10 
   7  -1  -1  182.68   13.20 
   7  -1  -1  184.58   13.20 
  -7  -1   1  181.18   16.10 
  -7  -1   1  198.68   13.80 
   7  -1  -1  192.88   13.60 
  -7   1   1  190.48   13.50 
  -7   1   1  177.78   13.60 
  -7   1   1  178.58   14.40 
   7   1  -1  186.98   14.50 
   7   1  -1  169.48   13.00 
  -7   1   1  194.18   14.00 
   7   1  -1  190.18   13.40 
  -7   1   1  173.18   13.00 
   7   1  -1  176.78   12.90 
  -7   1   1  197.18   16.50 
   7   1  -1  175.18   13.50 
   7   1  -1  184.48   16.80 
  -6  -1   1 1281.97   44.70 
  -6  -1   1 1325.67   47.90 
  -6  -1   1 1355.36   45.30 
  -6  -1   1 1304.97   44.40 
   6  -1  -1 1320.67   44.60 
   6  -1  -1 1325.07   46.10 
   6  -1  -1 1271.27   44.70 
  -6   1   1 1426.06   46.10 
  -6   1   1 1367.56   48.20 
  -6   1   1 1384.86   46.60 
  -6   1   1 1379.26   45.10 
  -6   1   1 1359.46   45.60 
   6   1  -1 1394.16   46.20 
   6   1  -1 1412.96   48.90 
  -6   1   1 1313.77   45.10 
   6   1  -1 1399.96   44.80 
   6   1  -1 1359.36   45.10 
   6   1  -1 1363.96   45.50 
   6   1  -1 1396.96   45.50 
  -5  -1   1  327.77   15.40 
   5  -1  -1  321.37   15.20 
   5  -1  -1  340.97   15.90 
   5  -1  -1  329.97   16.20 
   5  -1  -1  341.17   15.40 
   5   1  -1  274.37   16.90 
   5   1  -1  291.37   15.50 
   5   1  -1  260.27   13.70 
  -5   1   1  274.27   15.80 
  -5   1   1  260.17   14.80 
  -5   1   1  263.47   14.50 
  -5   1   1  267.17   14.60 
   5   1  -1  276.67   14.90 
   5   1  -1  262.87   14.30 
  -5   1   1  273.67   16.90 
   5   1  -1  303.57   15.20 
  -5   1   1  277.87   14.60 
   4  -1  -1  209.08   11.70 
  -4  -1   1  217.58   13.70 
   4  -1  -1  208.18   12.00 
  -4  -1   1  199.48   10.40 
   4  -1  -1  200.08   11.30 
   4  -1  -1  195.68   11.90 
  -4  -1   1  203.88   12.90 
  -4  -1   1  194.18   11.00 
  -4   1   1  219.38   11.70 
  -4   1   1  217.38   12.00 
   4   1  -1  216.78   11.60 
  -4   1   1  208.88   12.70 
  -4   1   1  213.08   11.70 
   4   1  -1  214.48   13.50 
  -4   1   1  215.48   11.50 
   4   1  -1  206.28   12.20 
  -4   1   1  219.58   13.20 
   4   1  -1  219.88   12.00 
   4   1  -1  218.98   12.40 
   4   1  -1  214.58   11.40 
   3  -1  -1 5694.03  159.28 
  -3  -1   1 5656.43  158.88 
   3  -1  -1 5661.73  159.98 
  -3  -1   1 5685.33  160.88 
  -3  -1   1 5830.02  165.28 
  -3   1   1 5847.91  159.38 
   3   1  -1 5557.44  160.98 
   3   1  -1 5888.61  161.18 
  -3   1   1 5834.82  160.18 
   3   1  -1 5759.82  157.88 
  -3   1   1 5855.81  159.08 
  -3   1   1 5728.63  163.18 
   3   1  -1 5700.33  159.68 
   3   1  -1 5560.44  158.88 
  -3   1   1 5827.92  159.28 
   2  -1  -1 1812.02   52.19 
   2  -1  -1 1760.42   52.39 
  -2  -1   1 1712.13   51.79 
  -2  -1   1 1706.83   53.39 
  -2  -1   1 1719.53   51.79 
   2  -1  -1 1784.12   52.99 
   2  -1  -1 1795.72   52.49 
   2  -1  -1 1782.62   53.09 
  -2  -1   1 1750.12   50.49 
  -2  -1   1 1847.22   52.69 
   2   1  -1 1792.02   51.99 
   2   1  -1 1885.11   53.89 
  -2   1   1 1884.81   53.29 
  -2   1   1 1899.71   52.29 
  -2   1   1 1874.41   53.29 
  -2   1   1 1895.31   52.49 
   2   1  -1 1891.71   52.29 
   2   1  -1 1830.32   50.49 
   2   1  -1 1870.01   52.59 
   2   1  -1 1808.62   52.59 
  -2   1   1 1858.71   52.39 
  -1   1   1 1830.52   52.49 
   2  -1   1  676.43   22.20 
   2  -1   1  703.63   23.40 
   2  -1   1  678.43   22.60 
  -2  -1  -1  670.03   23.80 
  -2  -1  -1  697.53   24.60 
  -2  -1  -1  685.63   24.30 
  -2  -1  -1  682.63   24.50 
   2  -1   1  697.13   31.40 
   2  -1   1  673.73   23.30 
   2   1   1  758.72   26.90 
  -2   1  -1  744.33   23.60 
  -2   1  -1  793.32   26.40 
   2   1   1  786.82   24.50 
  -2   1  -1  772.62   22.90 
   2   1   1  746.33   29.30 
   2   1   1  770.02   24.70 
   2   1   1  811.32   25.20 
  -2   1  -1  772.92   25.30 
  -2   1  -1  791.22   24.10 
   3  -1   1  972.90   30.00 
  -3  -1  -1  933.31   30.40 
   3  -1   1  942.81   28.80 
   3  -1   1  938.01   29.70 
  -3  -1  -1  962.20   31.60 
   3  -1   1  948.21   31.50 
   3  -1   1  969.10   28.60 
  -3  -1  -1  962.20   30.90 
  -3   1  -1  849.32   29.70 
  -3   1  -1  880.11   34.00 
   3   1   1  906.61   30.70 
  -3   1  -1  865.41   30.10 
   3   1   1  896.71   29.90 
   3   1   1  885.51   31.30 
   3   1   1  857.61   32.30 
  -3   1  -1  873.41   28.30 
   3   1   1  870.21   30.50 
   4  -1   1 2468.15   70.69 
  -4  -1  -1 2438.86   73.49 
   4  -1   1 2441.96   74.39 
   4  -1   1 2487.85   72.59 
   4  -1   1 2443.96   72.39 
  -4  -1  -1 2454.95   72.99 
  -4  -1  -1 2466.15   74.89 
  -4  -1  -1 2458.35   73.19 
   4  -1   1 2470.25   71.59 
  -4  -1  -1 2441.96   73.39 
  -4   1  -1 2454.35   74.59 
   4   1   1 2486.75   74.99 
   4   1   1 2424.86   73.39 
   4   1   1 2478.25   73.19 
   4   1   1 2376.86   72.49 
  -4   1  -1 2451.05   70.79 
  -4   1  -1 2441.86   72.99 
  -4   1  -1 2477.85   75.59 
  -4   1  -1 2417.36   72.69 
   4   1   1 2449.95   71.09 
   4   1   1 2380.26   73.39 
   5  -1   1    8.70    5.40 
  -5  -1  -1   -4.50    4.80 
   5  -1   1   11.00    3.90 
   5  -1   1   11.20    5.30 
  -5  -1  -1    8.10    5.40 
   5  -1   1    2.50    5.20 
  -5  -1  -1   10.90    5.90 
  -5  -1  -1   12.90    6.70 
   5  -1   1   11.10    4.80 
  -5  -1  -1   15.60    6.40 
   5   1   1    7.70    6.00 
   5   1   1    7.90    5.90 
   5   1   1    4.00    3.80 
   5   1   1    0.10    5.10 
  -5   1  -1    1.60    5.80 
  -5   1  -1    4.30    3.70 
   5   1   1   -3.40    4.60 
  -5   1  -1    8.60    6.00 
   5   1   1   -1.30    4.60 
  -5   1  -1   -0.70    5.50 
  -6  -1  -1 2858.11   85.79 
   6  -1   1 2842.72   85.49 
   6  -1   1 2821.52   84.19 
  -6  -1  -1 2839.12   88.39 
   6  -1   1 2866.21   85.09 
   6  -1   1 2791.82   84.79 
   6  -1   1 2853.31   87.39 
  -6  -1  -1 2783.72   85.59 
  -6  -1  -1 2858.61   86.39 
  -6   1  -1 2711.83   82.39 
   6   1   1 2806.62   86.39 
   6   1   1 2712.63   84.89 
   6   1   1 2756.42   88.19 
  -6   1  -1 2768.32   85.49 
   6   1   1 2736.83   82.69 
  -6   1  -1 2848.62   85.89 
  -6   1  -1 2811.62   87.49 
   6   1   1 2801.52   85.69 
   6   1   1 2768.82   85.89 
  -6   1  -1 2808.72   89.09 
  -7  -1  -1  181.48   14.20 
   7  -1   1  192.48   15.80 
  -7  -1  -1  181.98   14.90 
  -7  -1  -1  180.68   16.60 
   7  -1   1  188.48   14.60 
   7  -1   1  185.78   12.00 
   7  -1   1  173.58   13.30 
   7  -1   1  155.78   13.70 
  -7   1  -1  185.58   16.80 
   7   1   1  204.48   15.50 
   7   1   1  184.08   12.40 
  -7   1  -1  200.38   16.30 
   7   1   1  215.48   15.20 
  -7   1  -1  195.28   12.40 
  -7   1  -1  190.38   14.50 
   7   1   1  213.88   16.00 
   7   1   1  206.38   14.60 
   7   1   1  195.98   17.30 
  -7   1  -1  188.28   14.60 
   8  -1   1  687.53   33.90 
   8  -1   1  656.63   26.60 
  -8  -1  -1  676.63   30.60 
   8  -1   1  664.43   31.80 
  -8  -1  -1  710.63   31.50 
   8  -1   1  674.93   29.20 
  -8  -1  -1  674.23   45.30 
  -8  -1  -1  646.94   31.00 
   8  -1   1  671.33   29.90 
   8   1   1  723.13   32.00 
  -8   1  -1  710.93   31.60 
  -8   1  -1  707.23   32.60 
   8   1   1  697.13   35.70 
  -8   1  -1  661.73   26.90 
   8   1   1  710.23   31.00 
  -8   1  -1  644.94   34.10 
   8   1   1  632.04   33.90 
   8   1   1  717.13   30.80 
   8   1   1  681.23   27.20 
  -8   1  -1  670.93   30.40 
   9  -1   1   78.79   13.00 
  -9  -1  -1   94.99   15.40 
  -9  -1  -1   97.99   13.60 
   9  -1   1   91.89   12.40 
   9  -1   1   88.09   10.10 
  -9  -1  -1   80.99   12.70 
   9  -1   1   96.49   14.00 
   9  -1   1  110.29   13.00 
  -9   1  -1   81.19   12.80 
   9   1   1   86.89   14.80 
  -9   1  -1   90.69   16.10 
  -9   1  -1   98.79   14.60 
   9   1   1   75.49   11.90 
   9   1   1   88.69   13.40 
  -9   1  -1   87.09   14.20 
   9   1   1   93.19   14.00 
   9   1   1   87.59   16.20 
   9   1   1   85.99   10.30 
 -10  -1  -1  297.97   21.80 
  10  -1   1  295.57   20.50 
 -10  -1  -1  299.67   21.40 
  10  -1   1  278.97   17.50 
  10  -1   1  296.57   22.90 
  10  -1   1  316.17   21.60 
 -10  -1  -1  308.07   25.10 
 -10   1  -1  345.47   24.60 
  10   1   1  307.67   22.10 
  10   1   1  317.77   18.30 
 -10   1  -1  322.17   27.20 
  10   1   1  326.97   22.90 
 -10   1  -1  305.67   22.50 
 -10   1  -1  377.66   24.90 
 -11  -1  -1   65.19   12.10 
 -11  -1  -1   61.19   13.70 
  11  -1   1   50.79   13.50 
  11  -1   1   48.60   11.60 
 -11  -1  -1   53.09   12.70 
  11  -1   1   63.49   12.00 
 -11  -1  -1   69.49   15.70 
  11  -1   1   65.69    9.60 
  11   1   1   60.29    9.80 
  11   1   1   49.30   11.50 
  11   1   1   48.40   12.10 
 -11   1  -1   62.99   13.80 
 -11   1  -1   56.89   12.70 
 -11   1  -1   32.40   12.30 
 -11   1  -1   63.19   14.20 
 -11   1  -1   56.79   13.80 
  11   1   1   62.39   13.20 
  11   1   1   52.59   12.30 
 -12  -1  -1  124.59   17.70 
  12  -1   1  113.79   12.60 
  12  -1   1  126.69   16.60 
  12  -1   1  147.39   18.40 
  12  -1   1  135.99   19.80 
 -12  -1  -1  111.49   20.20 
  12  -1   1  130.39   17.00 
 -12  -1  -1  123.09   20.20 
 -12  -1  -1  111.69   16.30 
 -12   1  -1  106.79   19.70 
 -12   1  -1  131.59   18.90 
  12   1   1  112.69   12.70 
  12   1   1  170.18   16.90 
 -12   1  -1   90.69   15.80 
  12   1   1  124.69   20.20 
  12   1   1  134.59   18.00 
 -12   1  -1  127.29   18.30 
 -12   1  -1  112.89   24.70 
  13  -2  -1   20.00   11.80 
 -13  -2   1   14.50   12.20 
 -13  -2   1  -13.40   13.00 
 -13  -2   1    0.10   10.30 
  13  -2  -1   10.40    8.80 
 -13  -2   1   26.80   17.70 
 -13  -2   1   16.70    8.90 
  13  -2  -1   17.00    8.80 
  13  -2  -1   19.80   11.40 
 -13   2   1    4.20   10.20 
  13   2  -1   10.00    9.80 
 -13   2   1   14.50    9.90 
  13   2  -1   -3.40   14.30 
  13   2  -1    2.40    8.80 
  13   2  -1    9.60    8.50 
  13   2  -1   27.40   12.80 
 -13   2   1   15.40   17.00 
  13   2  -1    8.60    9.60 
 -12  -2   1  261.67   20.90 
  12  -2  -1  207.38   33.60 
 -12  -2   1  235.38   21.20 
  12  -2  -1  234.78   30.70 
  12  -2  -1  240.58   21.00 
  12   2  -1  200.48   19.50 
 -12   2   1  230.38   26.00 
 -12   2   1  254.67   22.90 
 -12   2   1  217.78   19.90 
 -12   2   1  248.48   19.50 
 -12   2   1  178.48   19.80 
  12   2  -1  228.98   24.50 
 -12   2   1  238.88   22.70 
  12   2  -1  266.77   23.10 
  12   2  -1  238.28   20.80 
  12   2  -1  223.78   19.80 
 -11  -2   1   14.50    9.80 
  11  -2  -1   22.60   10.60 
 -11  -2   1   26.00   10.40 
 -11  -2   1   17.70    9.70 
  11  -2  -1   10.30    6.80 
  11  -2  -1   22.60   13.10 
  11  -2  -1   19.70    8.70 
 -11  -2   1   32.30   11.40 
  11  -2  -1   14.50    9.10 
 -11   2   1    7.90    9.60 
  11   2  -1   14.90   10.20 
  11   2  -1   28.30   10.50 
 -11   2   1    7.30    6.80 
 -11   2   1   15.50    7.70 
  11   2  -1   17.30    8.80 
  11   2  -1   11.80    7.30 
 -11   2   1   12.00   10.10 
  11   2  -1   14.50    9.70 
 -10  -2   1  146.49   16.70 
 -10  -2   1  177.88   19.90 
  10  -2  -1  162.28   17.50 
 -10  -2   1  158.68   15.50 
  10  -2  -1  154.48   15.80 
  10  -2  -1  153.78   15.30 
  10  -2  -1  138.89   14.70 
  10  -2  -1  144.19   14.90 
 -10  -2   1  126.89   14.70 
 -10   2   1  167.28   15.60 
  10   2  -1  157.28   15.80 
  10   2  -1  172.98   15.80 
 -10   2   1  174.78   16.60 
  10   2  -1  131.69   15.90 
 -10   2   1  169.38   18.10 
  10   2  -1  234.28   23.80 
 -10   2   1  161.28   16.40 
   9  -2  -1  144.19   15.40 
   9  -2  -1  154.98   14.20 
   9  -2  -1  136.99   15.90 
  -9  -2   1  134.19   13.60 
  -9  -2   1  136.69   17.40 
  -9  -2   1  128.59   13.60 
   9  -2  -1  150.08   14.10 
  -9  -2   1  142.29   15.50 
   9  -2  -1  119.69   13.10 
  -9   2   1  126.09   16.40 
   9   2  -1  135.99   15.20 
  -9   2   1  136.59   14.90 
   9   2  -1  155.18   14.50 
   9   2  -1  105.99   12.60 
  -9   2   1  146.09   16.20 
  -9   2   1  136.69   13.90 
   9   2  -1  164.78   18.90 
  -9   2   1  135.49   13.60 
   9   2  -1  159.78   14.90 
   9   2  -1  150.48   26.60 
   8  -2  -1 1113.99   42.90 
  -8  -2   1 1129.29   41.80 
  -8  -2   1 1072.69   45.90 
   8  -2  -1 1115.39   42.10 
  -8  -2   1 1049.89   42.00 
   8  -2  -1 1117.59   44.80 
   8   2  -1 1187.58   47.80 
   8   2  -1 1234.08   47.90 
  -8   2   1 1156.58   42.70 
  -8   2   1 1175.88   44.20 
  -8   2   1 1104.49   44.50 
   8   2  -1 1235.18   44.40 
  -8   2   1 1263.27   44.30 
   8   2  -1 1201.88   43.30 
  -8   2   1 1181.78   48.00 
  -8   2   1 1178.48   47.70 
   8   2  -1 1196.88   45.60 
   8   2  -1 1184.08   42.10 
   7  -2  -1  127.59   13.40 
  -7  -2   1  115.99   11.40 
  -7  -2   1  118.69   14.30 
   7  -2  -1  130.99   12.00 
  -7  -2   1  124.69   11.00 
  -7  -2   1  124.99   11.70 
   7  -2  -1  112.69   11.50 
   7  -2  -1  109.29   11.50 
   7   2  -1  137.59   14.60 
  -7   2   1  157.58   12.80 
   7   2  -1  133.79   12.30 
  -7   2   1  111.09   14.20 
   7   2  -1  136.89   13.10 
  -7   2   1  117.69   12.20 
  -7   2   1  130.49   13.70 
  -7   2   1  126.29   11.50 
   7   2  -1  133.79   11.80 
  -7   2   1  139.79   12.40 
   7   2  -1  136.09   12.90 
   7   2  -1  123.59   11.00 
   6  -2  -1 1203.58   43.40 
   6  -2  -1 1251.27   42.00 
  -6  -2   1 1189.88   41.60 
  -6  -2   1 1191.58   41.60 
   6  -2  -1 1205.18   41.60 
  -6  -2   1 1197.58   39.90 
  -6  -2   1 1204.58   44.90 
  -6  -2   1 1204.18   43.20 
   6  -2  -1 1164.08   41.50 
  -6   2   1 1199.78   41.70 
  -6   2   1 1169.98   41.50 
   6   2  -1 1223.08   40.10 
  -6   2   1 1192.28   44.70 
  -6   2   1 1225.38   42.30 
  -6   2   1 1233.98   42.70 
   6   2  -1 1180.38   41.80 
   6   2  -1 1252.87   42.40 
   6   2  -1 1201.58   44.90 
   6   2  -1 1207.58   42.60 
  -6   2   1 1227.08   43.70 
   6   2  -1 1229.88   42.00 
  -5  -2   1   58.39    9.40 
   5  -2  -1   46.30    7.90 
   5  -2  -1   44.40    7.50 
  -5  -2   1   45.50    6.10 
  -5  -2   1   39.40    8.00 
  -5  -2   1   45.50    7.70 
   5  -2  -1   28.40    6.90 
   5  -2  -1   39.30    7.30 
  -5  -2   1   38.70    7.10 
   5   2  -1   65.79    8.30 
   5   2  -1   56.19    6.50 
   5   2  -1   49.00    7.80 
   5   2  -1   50.09    7.80 
  -5   2   1   51.49    7.70 
  -5   2   1   50.19    8.10 
   5   2  -1   57.39    9.50 
  -5   2   1   59.19    8.40 
  -5   2   1   54.19    8.60 
  -5   2   1   44.20    7.10 
  -5   2   1   36.60    8.20 
   4  -2  -1  104.09    9.30 
  -4  -2   1  111.79    9.10 
  -4  -2   1  124.29    9.40 
   4  -2  -1  109.59    9.80 
   4  -2  -1  124.89   10.70 
  -4  -2   1  111.49    7.70 
  -4  -2   1  112.29   11.10 
   4  -2  -1  106.59    9.40 
  -4  -2   1  124.29   11.00 
   4  -2  -1   98.79    9.80 
  -4   2   1  139.39   10.50 
   4   2  -1  126.29   11.10 
  -4   2   1  138.89    9.90 
   4   2  -1  128.59    9.60 
  -4   2   1  145.29   10.90 
   4   2  -1  132.79    8.00 
  -4   2   1  145.69   10.80 
   4   2  -1  132.09    9.50 
  -4   2   1  129.19    9.80 
   4   2  -1  130.69   10.10 
  -3  -2   1  272.47   14.30 
   3  -2  -1  250.97   14.10 
   3  -2  -1  264.37   13.00 
   3  -2  -1  271.07   14.20 
  -3  -2   1  260.77   10.50 
  -3  -2   1  264.07   14.30 
   3  -2  -1  277.37   13.60 
   3  -2  -1  259.77   13.20 
  -3  -2   1  252.67   12.40 
  -3  -2   1  255.07   12.70 
   3   2  -1  284.97   14.40 
  -3   2   1  310.77   14.00 
  -3   2   1  318.17   14.50 
  -3   2   1  306.57   14.10 
   3   2  -1  307.57   13.20 
  -3   2   1  293.07   14.60 
   3   2  -1  292.77   13.60 
  -3   2   1  298.77   13.40 
   3   2  -1  295.27   17.20 
   2  -2  -1 2946.51   84.89 
  -2  -2   1 3039.40   81.29 
   2  -2  -1 2972.80   85.49 
  -2  -2   1 2972.80   83.79 
  -2  -2   1 3070.39   83.59 
   2  -2  -1 3010.90   84.19 
   2  -2  -1 2967.70   83.09 
   2  -2  -1 3021.20   85.39 
   2  -2  -1 3088.19   84.39 
  -2  -2   1 2972.50   88.39 
  -2  -2   1 3016.70   85.89 
  -2   2   1 2823.32   84.89 
   2   2  -1 2804.82   83.49 
  -2   2   1 2883.91   83.99 
   2   2  -1 2818.92   85.49 
   2   2  -1 2942.91   84.39 
  -2   2   1 2837.22   84.09 
  -2   2   1 2875.11   84.89 
   2   2  -1 2905.11   85.69 
   2   2  -1 2863.21   85.29 
  -1  -2   1  263.97   11.20 
   1  -2  -1  258.47   11.60 
   1  -2  -1  269.77   12.70 
  -1  -2   1  270.77   11.10 
  -1  -2   1  269.47   11.30 
   1  -2  -1  263.47   13.40 
   1  -2  -1  255.97   12.90 
  -1  -2   1  270.57   15.40 
  -1   2   1  321.17   13.80 
   1   2  -1  316.37   14.20 
  -1   2   1  304.37   12.70 
  -1   2   1  289.37   14.20 
   1   2  -1  310.47   11.80 
  -1   2   1  299.07   15.70 
  -1   2   1  297.87   11.90 
   1   2  -1  323.57   14.10 
   1   2  -1  314.27   12.00 
   1   2  -1  297.67   11.30 
   0  -2   1 1244.38   35.40 
   0  -2   1 1238.18   35.50 
   0  -2   1 1271.27   33.80 
   0  -2  -1 1282.67   44.40 
   0  -2   1 1273.07   35.40 
   0  -2  -1 1220.48   36.40 
   0  -2  -1 1259.07   36.40 
   0   2  -1 1177.88   38.20 
   0   2  -1 1154.88   35.10 
   0   2  -1 1145.69   35.60 
   0   2   1 1147.59   37.90 
   0   2  -1 1118.79   35.50 
   0   2   1 1139.89   39.40 
   0   2   1 1144.89   35.80 
   0   2   1 1148.09   36.10 
   0   2   1 1107.29   36.10 
   0   2  -1 1114.59   33.60 
   1  -2   1  283.57   12.20 
  -1  -2  -1  277.47   14.70 
   1  -2   1  272.37   12.70 
   1  -2   1  290.97   14.70 
   1  -2   1  283.87    9.40 
  -1  -2  -1  281.97   13.40 
  -1  -2  -1  262.27   12.80 
  -1  -2  -1  296.97   12.90 
  -1  -2  -1  278.77   13.30 
   1  -2   1  275.97   12.00 
   1   2   1  333.47   13.20 
  -1   2  -1  350.66   13.00 
   1   2   1  343.17   15.40 
  -1   2  -1  306.77   12.40 
   1   2   1  328.57   13.20 
  -1   2  -1  334.57   15.20 
   1   2   1  339.87   13.50 
   1   2   1  345.67   13.60 
  -1   2  -1  327.97   13.60 
  -1   2  -1  328.27   13.20 
   2  -2   1 2232.88   64.79 
  -2  -2  -1 2252.67   64.89 
   2  -2   1 2257.37   65.79 
   2  -2   1 2261.77   64.29 
   2  -2   1 2225.28   67.29 
  -2  -2  -1 2254.27   73.09 
  -2  -2  -1 2230.38   65.19 
  -2  -2  -1 2220.78   67.39 
   2  -2   1 2310.47   64.29 
  -2   2  -1 2104.09   65.49 
  -2   2  -1 2169.98   64.49 
   2   2   1 2268.67   72.89 
   2   2   1 2114.79   64.79 
  -2   2  -1 2271.67   71.09 
  -2   2  -1 2114.69   64.19 
   2   2   1 2162.08   65.19 
   2   2   1 2121.49   65.29 
  -3  -2  -1  116.59    9.60 
  -3  -2  -1  124.19    9.70 
   3  -2   1  118.19   11.20 
   3  -2   1  113.99   10.90 
   3  -2   1  126.69    9.30 
   3  -2   1  107.39    9.90 
   3  -2   1  122.99    9.10 
  -3  -2  -1  117.59   10.20 
  -3  -2  -1  122.49    9.70 
  -3  -2  -1  121.39   10.50 
  -3   2  -1  165.78   11.20 
   3   2   1  162.38   10.70 
  -3   2  -1  158.88   10.20 
   3   2   1  168.48   11.20 
  -3   2  -1  169.98   12.00 
   3   2   1  153.38   10.20 
  -3   2  -1  175.58   10.20 
   4  -2   1  118.59    9.70 
  -4  -2  -1  101.49   10.20 
   4  -2   1  108.29   10.70 
   4  -2   1  113.39    8.00 
  -4  -2  -1   85.89   10.20 
   4  -2   1  115.59    9.00 
  -4  -2  -1  111.29    9.60 
   4  -2   1  101.59    9.00 
  -4  -2  -1  105.39   10.70 
  -4  -2  -1  114.29   10.00 
   4   2   1   96.69    9.40 
   4   2   1  105.49    9.50 
  -4   2  -1   95.79   11.10 
  -4   2  -1   92.29    9.30 
  -4   2  -1  112.49    8.90 
   4   2   1  135.69   12.60 
  -4   2  -1   95.89    9.70 
   4   2   1   95.99    9.40 
   4   2   1  109.69   10.30 
  -4   2  -1   89.89   10.30 
  -5  -2  -1  774.62   29.40 
  -5  -2  -1  769.72   31.20 
  -5  -2  -1  809.82   30.60 
  -5  -2  -1  773.72   29.50 
  -5  -2  -1  839.12   30.60 
   5  -2   1  766.52   27.00 
   5  -2   1  787.62   31.10 
   5  -2   1  831.82   28.10 
   5  -2   1  815.32   28.90 
   5   2   1  752.82   29.30 
  -5   2  -1  731.03   27.40 
   5   2   1  769.52   29.60 
  -5   2  -1  762.72   29.10 
  -5   2  -1  738.53   31.60 
  -5   2  -1  739.83   30.80 
  -5   2  -1  743.63   29.20 
   5   2   1  743.23   30.20 
   5   2   1  762.62   31.70 
   5   2   1  749.03   29.00 
   6  -2   1  329.47   17.30 
   6  -2   1  330.47   16.20 
  -6  -2  -1  337.87   18.60 
  -6  -2  -1  323.57   19.00 
  -6  -2  -1  333.37   18.10 
  -6  -2  -1  330.77   18.20 
   6  -2   1  345.57   19.30 
   6  -2   1  332.07   16.10 
  -6  -2  -1  327.47   20.00 
   6  -2   1  331.17   17.80 
  -6   2  -1  320.17   16.00 
  -6   2  -1  329.77   20.40 
   6   2   1  324.97   20.40 
  -6   2  -1  323.67   20.10 
  -6   2  -1  293.57   18.10 
  -6   2  -1  330.87   18.00 
  -6   2  -1  327.47   19.90 
   6   2   1  327.87   19.00 
   6   2   1  323.57   16.50 
   6   2   1  320.97   18.20 
   6   2   1  327.27   18.90 
   6   2   1  353.46   18.20 
   7  -2   1 2386.36   75.19 
   7  -2   1 2402.96   75.19 
  -7  -2  -1 2332.97   75.99 
  -7  -2  -1 2325.57   76.09 
  -7  -2  -1 2318.97   76.19 
  -7  -2  -1 2376.16   79.29 
   7  -2   1 2404.26   73.69 
   7  -2   1 2387.56   73.09 
   7  -2   1 2484.25   78.99 
   7   2   1 2309.47   75.99 
   7   2   1 2406.86   77.39 
  -7   2  -1 2402.66   76.69 
  -7   2  -1 2367.66   79.49 
  -7   2  -1 2484.15   81.09 
  -7   2  -1 2309.07   73.09 
  -7   2  -1 2407.56   78.89 
  -7   2  -1 2367.06   76.39 
   7   2   1 2380.16   75.99 
   7   2   1 2397.96   79.59 
   7   2   1 2373.76   76.39 
   7   2   1 2423.56   73.89 
   8  -2   1  111.59   11.40 
   8  -2   1  118.09   15.00 
  -8  -2  -1  118.69   14.40 
   8  -2   1  146.99   17.70 
  -8  -2  -1  116.39   14.00 
   8  -2   1  131.69   12.70 
  -8  -2  -1  124.09   16.10 
  -8  -2  -1  125.79   13.90 
  -8   2  -1  108.29   14.90 
  -8   2  -1  108.19   14.90 
   8   2   1  119.49   12.90 
   8   2   1  109.09   14.10 
   8   2   1  133.99   14.50 
   8   2   1  107.49   11.70 
  -8   2  -1  102.89   11.00 
  -8   2  -1   98.79   13.20 
   8   2   1  115.99   15.80 
  -8   2  -1  132.49   17.00 
  -8   2  -1  119.69   13.80 
   8   2   1  132.39   14.60 
  -9  -2  -1  213.78   21.00 
  -9  -2  -1  236.18   19.20 
   9  -2   1  222.88   17.10 
   9  -2   1  251.17   20.80 
   9  -2   1  230.88   15.50 
   9  -2   1  223.68   16.90 
   9  -2   1  236.98   32.00 
   9   2   1  271.77   23.00 
  -9   2  -1  244.08   16.10 
   9   2   1  264.27   20.00 
  -9   2  -1  296.97   20.20 
   9   2   1  258.47   18.80 
   9   2   1  279.27   20.10 
  -9   2  -1  262.37   20.90 
  -9   2  -1  255.77   20.30 
  -9   2  -1  273.37   21.40 
   9   2   1  282.27   20.30 
   9   2   1  259.97   16.60 
 -10  -2  -1  195.08   21.20 
 -10  -2  -1  147.19   17.30 
  10  -2   1  149.69   15.20 
 -10  -2  -1  172.78   17.30 
  10  -2   1  175.08   18.80 
  10  -2   1  157.28   15.60 
  10  -2   1  166.98   14.00 
 -10   2  -1  156.28   18.20 
 -10   2  -1  149.99   18.40 
 -10   2  -1  163.78   14.20 
 -10   2  -1  168.48   18.00 
  10   2   1  148.09   13.60 
 -10   2  -1  158.78   18.60 
  10   2   1  153.48   19.80 
  10   2   1  155.88   16.40 
  10   2   1  175.28   17.60 
 -11  -2  -1   83.49   14.30 
  11  -2   1   43.30    8.70 
  11  -2   1   51.39   10.80 
 -11  -2  -1   60.39   12.50 
 -11  -2  -1   41.60   13.70 
  11  -2   1   58.39   18.40 
  11  -2   1   41.60   10.80 
  11  -2   1   53.19   11.10 
 -11   2  -1   60.39   13.50 
  11   2   1   54.09   11.90 
  11   2   1   30.50   11.00 
  11   2   1   70.49   10.90 
  11   2   1   88.09   15.10 
 -11   2  -1   50.29   12.60 
  11   2   1   36.90   12.00 
 -11   2  -1   52.99   13.20 
  11   2   1   56.19   15.10 
  12  -2   1   81.39   11.10 
 -12  -2  -1   69.79   15.00 
  12  -2   1   96.79   14.80 
 -12  -2  -1  113.69   18.70 
 -12  -2  -1   71.99   12.90 
  12  -2   1   99.29   15.10 
  12  -2   1  116.89   18.20 
 -12  -2  -1   82.19   17.40 
  12   2   1  104.19   16.30 
  12   2   1  102.09   15.80 
 -12   2  -1   98.59   24.90 
 -12   2  -1   92.49   18.40 
  12   2   1   76.69   14.60 
  12   2   1   65.79   16.30 
  12   2   1   72.39   11.00 
 -12   2  -1   69.09   18.90 
 -12   2  -1   92.19   17.90 
 -12   2  -1  103.29   17.00 
 -13  -3   1   83.99   13.60 
  13  -3  -1  121.69   15.60 
  13  -3  -1   94.39   14.30 
 -13  -3   1   99.29   17.00 
  13  -3  -1  101.89   16.10 
 -13  -3   1  110.19   20.80 
  13   3  -1  122.29   17.10 
  13   3  -1   87.99   13.90 
 -13   3   1   78.29   13.60 
  13   3  -1   84.39   15.50 
 -13   3   1  130.39   20.80 
 -13   3   1   85.99   14.90 
  13   3  -1   82.39   18.20 
  12  -3  -1    7.00   10.50 
 -12  -3   1    4.10    7.00 
  12  -3  -1    5.00    7.30 
 -12  -3   1    9.80    9.70 
  12  -3  -1   15.40    9.00 
  12  -3  -1    8.00    9.10 
  12  -3  -1    2.70    5.80 
 -12  -3   1    8.00    8.60 
 -12  -3   1   25.40   11.00 
  12   3  -1   10.50   10.10 
  12   3  -1   10.50    7.40 
 -12   3   1    6.00    9.00 
  12   3  -1   15.40    9.80 
  12   3  -1    5.00    8.70 
  12   3  -1   19.20   12.40 
 -12   3   1    5.20    8.70 
 -12   3   1   -2.20    7.50 
  12   3  -1   16.20    9.00 
 -12   3   1   14.00   12.80 
 -12   3   1   17.70   10.30 
 -12   3   1    4.20   10.20 
  11  -3  -1   88.89   12.40 
  11  -3  -1   86.49   13.70 
  11  -3  -1  110.29   15.50 
 -11  -3   1  107.79   16.00 
  11  -3  -1   97.89   15.20 
 -11  -3   1  116.39   15.50 
 -11  -3   1   61.29   14.10 
  11  -3  -1   98.79   16.20 
 -11  -3   1   69.99   12.50 
 -11  -3   1   90.49   16.30 
 -11   3   1   73.09   12.00 
 -11   3   1  109.09   15.70 
  11   3  -1   94.29   13.70 
 -11   3   1   68.59   13.10 
 -11   3   1   81.39   14.60 
  11   3  -1   83.19   14.60 
 -11   3   1   77.49   16.90 
  11   3  -1   80.59   16.40 
  11   3  -1   88.99   21.10 
  11   3  -1   86.99   22.20 
  11   3  -1   82.69   13.90 
 -10  -3   1  343.97   25.90 
  10  -3  -1  378.36   25.40 
 -10  -3   1  308.47   24.70 
 -10  -3   1  333.57   22.90 
  10  -3  -1  326.07   22.80 
  10  -3  -1  325.97   21.70 
  10  -3  -1  340.97   24.70 
 -10  -3   1  341.47   20.80 
 -10   3   1  331.37   23.40 
  10   3  -1  326.07   20.70 
 -10   3   1  417.36   26.60 
 -10   3   1  345.87   23.00 
  10   3  -1  349.87   23.10 
  10   3  -1  344.77   26.80 
 -10   3   1  374.16   26.80 
  10   3  -1  334.97   22.10 
  -9  -3   1  349.67   25.20 
  -9  -3   1  383.06   22.10 
   9  -3  -1  345.97   21.80 
  -9  -3   1  337.37   25.50 
   9  -3  -1  322.47   23.20 
  -9  -3   1  359.36   20.10 
   9  -3  -1  359.26   21.40 
  -9   3   1  352.06   23.10 
  -9   3   1  346.57   26.20 
   9   3  -1  346.27   20.00 
   9   3  -1  315.97   21.20 
   9   3  -1  368.06   25.70 
  -9   3   1  329.67   21.00 
  -9   3   1  331.07   23.10 
   9   3  -1  343.67   22.50 
  -9   3   1  365.16   22.10 
  -8  -3   1  124.59   16.30 
   8  -3  -1  108.79   13.10 
  -8  -3   1  135.69   13.40 
  -8  -3   1  137.99   16.30 
   8  -3  -1  118.69   14.50 
   8  -3  -1  104.19   12.70 
   8  -3  -1  121.89   13.90 
  -8  -3   1  110.59   12.20 
  -8  -3   1  109.29   11.60 
   8   3  -1  165.58   20.10 
  -8   3   1  119.99   13.10 
  -8   3   1  116.69   15.40 
   8   3  -1  123.29   12.70 
  -8   3   1  107.69   16.50 
  -8   3   1  125.19   14.00 
  -8   3   1  121.49   12.90 
   8   3  -1  137.49   12.30 
   8   3  -1  111.89   14.10 
   8   3  -1  116.69   13.30 
  -8   3   1   94.79   12.70 
   8   3  -1  105.89   13.00 
  -7  -3   1  460.05   25.80 
   7  -3  -1  459.75   23.20 
   7  -3  -1  464.25   24.60 
  -7  -3   1  492.25   23.80 
  -7  -3   1  472.95   26.00 
   7  -3  -1  490.05   23.60 
  -7  -3   1  463.55   20.90 
   7  -3  -1  442.16   22.40 
  -7  -3   1  477.15   22.80 
   7   3  -1  478.15   23.30 
  -7   3   1  490.45   23.20 
  -7   3   1  462.05   26.00 
  -7   3   1  470.75   25.20 
   7   3  -1  497.05   23.90 
  -7   3   1  481.45   24.40 
   7   3  -1  487.65   26.30 
   7   3  -1  451.45   20.80 
  -7   3   1  442.46   22.80 
  -7   3   1  459.85   23.20 
   7   3  -1  477.55   24.30 
   6  -3  -1  468.15   22.40 
  -6  -3   1  492.15   22.60 
  -6  -3   1  461.35   21.60 
   6  -3  -1  461.85   21.70 
   6  -3  -1  483.45   23.70 
  -6  -3   1  480.15   19.60 
   6  -3  -1  464.45   21.90 
  -6  -3   1  466.85   24.80 
  -6  -3   1  490.45   24.90 
  -6   3   1  462.85   22.60 
  -6   3   1  477.85   24.80 
  -6   3   1  469.05   23.70 
  -6   3   1  472.25   21.90 
   6   3  -1  433.96   19.20 
   6   3  -1  461.45   21.90 
  -6   3   1  460.75   22.40 
   6   3  -1  455.45   21.80 
   6   3  -1  441.76   24.00 
  -6   3   1  468.95   23.10 
   6   3  -1  490.15   23.50 
  -5  -3   1  901.41   34.80 
  -5  -3   1  803.12   31.10 
   5  -3  -1  825.12   32.70 
   5  -3  -1  818.42   31.50 
  -5  -3   1  789.72   31.10 
   5  -3  -1  808.02   32.80 
   5  -3  -1  832.92   32.50 
   5  -3  -1  798.82   31.20 
  -5  -3   1  832.42   34.10 
  -5  -3   1  803.42   28.40 
  -5   3   1  882.31   32.40 
  -5   3   1  900.31   33.50 
   5   3  -1  857.91   31.80 
  -5   3   1  883.91   33.90 
   5   3  -1  894.91   34.70 
  -5   3   1  907.71   32.90 
   5   3  -1  921.11   32.40 
  -5   3   1  882.61   32.20 
   5   3  -1  843.12   32.30 
   4  -3  -1 2522.85   77.89 
  -4  -3   1 2505.85   76.79 
  -4  -3   1 2409.16   72.79 
  -4  -3   1 2555.94   75.89 
  -4  -3   1 2530.05   78.99 
  -4  -3   1 2479.35   75.89 
   4  -3  -1 2512.85   77.99 
   4  -3  -1 2509.55   76.49 
   4  -3  -1 2530.35   76.49 
   4  -3  -1 2490.95   77.59 
  -4  -3   1 2479.05   78.69 
  -4   3   1 2486.05   77.79 
   4   3  -1 2617.64   79.29 
   4   3  -1 2577.34   76.49 
  -4   3   1 2594.94   77.69 
  -4   3   1 2555.64   76.69 
  -4   3   1 2569.14   78.29 
  -4   3   1 2604.34   76.69 
   4   3  -1 2558.04   76.49 
   4   3  -1 2684.43   77.29 
   3  -3  -1 3016.10   84.79 
   3  -3  -1 2941.41   86.79 
  -3  -3   1 2986.20   86.69 
  -3  -3   1 2862.61   86.09 
   3  -3  -1 2905.41   88.19 
  -3  -3   1 2989.40   86.19 
   3  -3  -1 3016.60   88.09 
   3  -3  -1 2891.91   86.69 
  -3  -3   1 3008.20   83.29 
  -3  -3   1 2984.10   89.09 
  -3  -3   1 2957.60   88.99 
   3  -3  -1 2919.41   87.99 
   3   3  -1 3032.80   89.19 
   3   3  -1 2962.50   88.99 
   3   3  -1 2904.61   86.49 
  -3   3   1 2865.31   86.49 
  -3   3   1 2936.51   88.09 
   3   3  -1 2874.31   86.29 
  -3   3   1 2968.70   86.99 
   3   3  -1 2998.30   86.79 
  -3   3   1 2978.10   88.59 
   2  -3  -1 4287.57  124.79 
  -2  -3   1 4449.45  125.69 
   2  -3  -1 4537.95  126.09 
  -2  -3   1 4453.35  126.39 
   2  -3  -1 4497.35  126.29 
   2  -3  -1 4447.55  122.59 
  -2  -3   1 4494.05  123.49 
   2  -3  -1 4491.45  124.39 
  -2  -3   1 4359.86  126.49 
  -2  -3   1 4413.06  123.49 
   2  -3  -1 4437.26  124.29 
  -2   3   1 4220.68  124.09 
  -2   3   1 4383.86  125.69 
  -2   3   1 4137.79  125.69 
   2   3  -1 4346.27  126.29 
   2   3  -1 4300.57  126.59 
   2   3  -1 4249.27  123.09 
  -2   3   1 4296.47  124.09 
   2   3  -1 4295.17  123.69 
   2   3  -1 4236.18  123.69 
  -1  -3   1  339.57   13.30 
   1  -3  -1  347.57   14.60 
   1  -3  -1  337.47   17.10 
  -1  -3   1  333.77   17.50 
  -1  -3   1  351.26   15.10 
  -1  -3   1  332.37   13.90 
   1  -3  -1  339.17   15.60 
  -1  -3   1  342.07   15.00 
   1  -3  -1  352.16   17.50 
   1  -3  -1  336.97   15.50 
   1   3  -1  385.26   15.40 
   1   3  -1  403.76   17.90 
  -1   3   1  385.96   16.10 
   1   3  -1  381.46   14.20 
  -1   3   1  361.06   17.40 
  -1   3   1  380.16   16.10 
  -1   3   1  384.06   14.90 
   1   3  -1  401.96   18.40 
   1   3  -1  404.76   18.10 
  -1   3   1  351.36   16.70 
   0  -3   1  190.98   10.70 
   0  -3   1  196.98   13.00 
   0  -3  -1  178.38   12.60 
   0  -3  -1  161.58   11.40 
   0  -3   1  196.78   10.70 
   0  -3  -1  193.08   11.30 
   0  -3  -1  179.18   10.70 
   0  -3   1  206.58    8.80 
   0  -3   1  189.28   10.00 
   0   3  -1  240.28   17.80 
   0   3  -1  221.58   13.90 
   0   3   1  206.98   11.40 
   0   3  -1  229.38    9.10 
   0   3  -1  194.98   11.10 
   0   3   1  226.08   14.20 
   0   3   1  229.08   11.30 
   0   3   1  209.38   12.50 
   0   3   1  222.28   11.80 
   0   3   1  225.58   11.80 
   1  -3   1  902.21   30.00 
  -1  -3  -1  921.01   30.50 
  -1  -3  -1  850.31   30.20 
   1  -3   1  870.81   29.20 
  -1  -3  -1  903.31   30.60 
   1  -3   1  873.41   26.20 
  -1  -3  -1  887.21   32.90 
   1  -3   1  870.61   29.10 
  -1  -3  -1  863.71   30.10 
   1  -3   1  878.31   32.60 
  -1   3  -1  911.61   30.00 
  -1   3  -1  890.91   29.90 
   1   3   1  866.81   30.50 
   1   3   1  860.31   30.10 
  -1   3  -1  929.81   33.10 
  -1   3  -1  874.31   29.80 
   1   3   1  903.81   30.30 
  -1   3  -1  893.81   26.20 
  -1   3  -1  854.91   30.90 
   1   3   1  908.21   30.60 
   1   3   1  936.61   33.40 
   2  -3   1  281.67   14.00 
  -2  -3  -1  275.77   15.00 
   2  -3   1  262.87   13.20 
   2  -3   1  265.67   16.00 
   2  -3   1  275.47   14.70 
  -2  -3  -1  290.37   17.40 
  -2  -3  -1  265.67   14.30 
  -2  -3  -1  281.97   14.80 
  -2  -3  -1  284.17   14.60 
   2  -3   1  282.67   10.30 
   2   3   1  305.67   14.60 
   2   3   1  310.57   15.40 
  -2   3  -1  325.97   15.40 
  -2   3  -1  315.27   15.20 
  -2   3  -1  301.37   17.00 
   2   3   1  325.57   18.00 
   2   3   1  320.27   15.60 
  -2   3  -1  320.67   14.30 
  -2   3  -1  298.97   14.10 
   3  -3   1    4.30    4.80 
  -3  -3  -1    0.70    4.30 
  -3  -3  -1   -1.10    4.80 
  -3  -3  -1   25.40    8.80 
   3  -3   1    4.80    5.20 
   3  -3   1   13.70    6.20 
   3  -3   1    8.00    5.20 
  -3  -3  -1   -2.50    4.60 
  -3  -3  -1    4.60    4.90 
  -3  -3  -1    0.20    4.60 
   3  -3   1    6.20    4.60 
  -3   3  -1    0.50    4.70 
   3   3   1   11.20    5.60 
  -3   3  -1    6.90    5.50 
   3   3   1    7.00    5.30 
   3   3   1    9.60    5.30 
  -3   3  -1    1.00    5.80 
   3   3   1    7.00    5.30 
  -3   3  -1    9.20    5.00 
  -3   3  -1    4.80    4.70 
   4  -3   1    0.30    4.90 
   4  -3   1   -4.80    4.70 
  -4  -3  -1    4.00    6.00 
  -4  -3  -1    0.80    4.10 
   4  -3   1    3.10    4.90 
   4  -3   1   -2.10    5.40 
  -4  -3  -1    5.70    5.60 
  -4  -3  -1    1.10    5.20 
   4  -3   1    1.30    4.20 
  -4  -3  -1    5.90    5.20 
  -4   3  -1    0.10    5.40 
  -4   3  -1   -0.20    4.20 
   4   3   1   -2.80    5.50 
   4   3   1    0.10    5.20 
  -4   3  -1    3.90    5.60 
   4   3   1    7.20    6.20 
   4   3   1   -8.50    4.50 
  -4   3  -1   -1.60    5.40 
  -4   3  -1    6.50    5.00 
  -5  -3  -1  457.75   21.80 
   5  -3   1  450.25   22.90 
  -5  -3  -1  427.06   22.70 
  -5  -3  -1  486.65   25.80 
   5  -3   1  447.76   20.60 
   5  -3   1  440.06   20.60 
  -5  -3  -1  443.16   20.80 
  -5  -3  -1  464.25   22.20 
  -5  -3  -1  456.15   22.40 
   5  -3   1  449.36   20.80 
   5   3   1  508.15   23.00 
  -5   3  -1  497.75   22.10 
   5   3   1  486.25   22.00 
  -5   3  -1  484.25   24.70 
  -5   3  -1  504.95   22.20 
   5   3   1  489.75   22.10 
  -5   3  -1  487.95   21.10 
  -5   3  -1  486.35   23.80 
   5   3   1  511.65   24.10 
   6  -3   1  686.93   28.40 
  -6  -3  -1  684.33   29.10 
   6  -3   1  677.03   30.80 
  -6  -3  -1  730.63   34.10 
   6  -3   1  684.23   25.50 
  -6  -3  -1  668.13   28.90 
  -6  -3  -1  663.13   28.20 
  -6  -3  -1  694.23   30.40 
  -6  -3  -1  665.43   30.80 
   6  -3   1  695.33   28.40 
   6  -3   1  646.04   27.20 
  -6   3  -1  676.53   31.20 
   6   3   1  685.23   29.20 
   6   3   1  680.13   29.90 
   6   3   1  678.33   29.60 
  -6   3  -1  773.52   30.10 
  -6   3  -1  716.03   32.40 
   6   3   1  714.23   32.00 
  -6   3  -1  690.43   29.20 
  -6   3  -1  692.63   27.60 
  -7  -3  -1  310.97   19.20 
   7  -3   1  329.47   18.10 
   7  -3   1  322.77   21.30 
   7  -3   1  338.17   18.90 
  -7  -3  -1  353.26   24.90 
  -7  -3  -1  313.57   20.60 
  -7  -3  -1  305.17   19.50 
  -7  -3  -1  329.07   19.30 
   7  -3   1  365.16   17.30 
  -7  -3  -1  355.16   22.70 
   7   3   1  308.97   19.10 
   7   3   1  330.37   24.10 
  -7   3  -1  332.87   18.20 
   7   3   1  297.07   18.80 
  -7   3  -1  315.87   22.70 
   7   3   1  338.47   20.90 
  -7   3  -1  328.07   21.70 
   7   3   1  337.17   20.20 
  -7   3  -1  309.37   21.80 
  -7   3  -1  316.67   19.60 
  -8  -3  -1  114.59   13.40 
  -8  -3  -1  129.89   16.60 
   8  -3   1  119.79   12.30 
  -8  -3  -1  133.29   18.00 
   8  -3   1  128.79   14.20 
  -8  -3  -1  120.79   14.00 
   8  -3   1  122.49   13.30 
   8  -3   1  124.49   11.60 
   8   3   1  140.29   18.00 
   8   3   1   96.79   16.00 
   8   3   1  135.69   16.30 
  -8   3  -1  120.19   14.90 
  -8   3  -1  121.09   15.70 
  -8   3  -1  110.59   12.00 
   8   3   1  105.09   12.20 
   8   3   1  118.89   14.20 
  -8   3  -1  121.39   16.20 
   8   3   1  124.19   14.20 
  -8   3  -1  126.69   15.40 
  -9  -3  -1  206.58   18.10 
  -9  -3  -1  226.58   18.20 
   9  -3   1  235.58   18.30 
   9  -3   1  211.38   15.50 
   9  -3   1  233.28   16.40 
  -9  -3  -1  220.58   21.00 
   9  -3   1  265.47   18.60 
  -9  -3  -1  199.78   22.30 
   9   3   1  226.48   18.60 
  -9   3  -1  235.68   16.50 
   9   3   1  225.08   21.50 
  -9   3  -1  218.48   20.30 
  -9   3  -1  217.68   18.40 
  -9   3  -1  254.07   19.20 
  -9   3  -1  202.98   19.80 
   9   3   1  240.28   17.10 
   9   3   1  245.58   19.70 
 -10  -3  -1   71.99   14.30 
  10  -3   1   84.59   11.70 
 -10  -3  -1   78.09   12.90 
  10  -3   1   56.99   11.70 
 -10   3  -1   76.79   14.10 
  10   3   1   94.09   15.40 
  10   3   1   85.39   13.90 
 -10   3  -1   94.19   15.60 
 -10   3  -1   86.09   11.80 
 -10   3  -1   95.69   15.00 
  10   3   1   76.39   15.90 
  10   3   1   77.59   11.60 
  10   3   1   80.39   13.60 
 -10   3  -1   97.39   15.20 
  10   3   1   91.29   14.10 
 -11  -3  -1   45.80   13.50 
 -11  -3  -1   69.99   15.90 
  11  -3   1   61.39   10.30 
 -11  -3  -1   75.49   13.20 
  11  -3   1   50.09   12.80 
  11  -3   1   52.09   12.90 
 -11  -3  -1   65.79   14.80 
  11  -3   1   41.70   10.60 
  11  -3   1   50.59   10.20 
 -11  -3  -1   53.59   16.70 
  11   3   1   50.49   12.60 
 -11   3  -1   46.40   13.00 
  11   3   1   22.70   11.70 
 -11   3  -1   40.70   10.30 
 -11   3  -1   57.19   13.30 
  11   3   1   48.50    9.90 
  11   3   1   36.00   13.10 
 -11   3  -1   45.30   12.10 
  11   3   1   60.49   13.90 
 -11   3  -1   16.80   13.20 
  11   3   1   56.69   13.10 
 -11   3  -1   58.49   13.20 
  12  -3   1  116.69   13.70 
 -12  -3  -1   85.49   19.80 
 -12  -3  -1  108.89   16.00 
  12  -3   1  100.89   16.20 
 -12  -3  -1  122.39   18.00 
 -12  -3  -1   85.39   18.00 
  12  -3   1  128.39   16.80 
 -12   3  -1  103.79   17.80 
  12   3   1   92.79   15.70 
  12   3   1   83.29   19.70 
 -12   3  -1   88.49   16.10 
 -12   3  -1   62.19   14.70 
  12   3   1   84.69   28.70 
  12   3   1   93.49   26.30 
 -12   3  -1   79.99   12.10 
  12   3   1   68.39   14.30 
  12  -4  -1  118.99   17.10 
  12  -4  -1  126.29   16.80 
 -12  -4   1   96.39   13.20 
 -12  -4   1  110.39   17.50 
 -12  -4   1  113.09   17.50 
 -12  -4   1   98.79   19.70 
  12  -4  -1   98.69   15.70 
  12  -4  -1  117.89   21.40 
 -12  -4   1  113.19   19.30 
 -12   4   1  131.99   21.50 
  12   4  -1  112.79   20.00 
  12   4  -1  138.19   22.00 
 -12   4   1   76.69   14.60 
 -12   4   1  122.29   21.60 
 -12   4   1  118.39   19.10 
  12   4  -1  128.19   17.30 
  12   4  -1  120.49   20.70 
 -12   4   1   87.09   20.10 
 -12   4   1  161.98   19.50 
  12   4  -1  146.49   23.40 
  11  -4  -1   35.30   10.70 
  11  -4  -1   57.99   16.20 
  11  -4  -1   57.29   10.10 
  11  -4  -1   30.30   10.10 
 -11  -4   1   40.80   12.90 
 -11  -4   1   30.70   10.50 
 -11  -4   1   44.90   11.90 
  11  -4  -1   47.40   12.20 
 -11  -4   1   38.50    9.40 
 -11   4   1   35.50   11.10 
 -11   4   1   27.60   10.80 
  11   4  -1   50.69   12.50 
 -11   4   1   52.69   11.20 
  11   4  -1   43.70   11.40 
 -11   4   1   55.29   12.70 
  11   4  -1   31.80   12.90 
 -11   4   1   34.60   12.10 
  11   4  -1   46.30   13.80 
  11   4  -1   46.20   12.70 
 -10  -4   1  302.67   25.80 
 -10  -4   1  276.27   25.10 
  10  -4  -1  273.17   27.70 
  10  -4  -1  286.47   21.30 
 -10  -4   1  330.97   20.10 
 -10  -4   1  354.66   27.90 
 -10   4   1  370.16   26.20 
  10   4  -1  297.97   23.40 
 -10   4   1  313.87   27.00 
 -10   4   1  342.97   23.00 
  10   4  -1  375.66   28.40 
 -10   4   1  349.47   22.80 
  10   4  -1  336.77   23.80 
 -10   4   1  346.57   25.40 
   9  -4  -1  135.09   14.80 
  -9  -4   1  206.48   22.30 
   9  -4  -1  141.89   16.20 
  -9  -4   1  133.19   12.90 
   9  -4  -1  135.09   15.50 
  -9  -4   1  142.19   16.00 
  -9  -4   1  139.39   18.50 
  -9  -4   1  130.89   16.20 
  -9   4   1  151.38   17.10 
   9   4  -1  150.98   16.00 
  -9   4   1  130.59   14.90 
  -9   4   1  143.99   16.80 
   9   4  -1  162.48   20.80 
  -9   4   1  137.99   15.50 
  -9   4   1  107.89   16.60 
   9   4  -1  140.49   15.30 
  -8  -4   1  168.98   15.00 
  -8  -4   1  187.88   18.90 
  -8  -4   1  173.38   16.40 
  -8  -4   1  185.48   13.50 
   8  -4  -1  165.78   15.70 
   8  -4  -1  199.88   15.70 
   8  -4  -1  182.98   16.00 
   8   4  -1  129.79   14.00 
  -8   4   1  141.69   15.10 
   8   4  -1  158.38   20.10 
  -8   4   1  142.59   16.00 
  -8   4   1  158.78   15.20 
   8   4  -1  168.08   16.20 
  -8   4   1  146.19   16.80 
  -8   4   1  136.59   18.00 
   8   4  -1  145.59   16.20 
   7  -4  -1  300.27   21.70 
  -7  -4   1  338.77   23.90 
  -7  -4   1  323.87   16.60 
   7  -4  -1  346.37   20.60 
   7  -4  -1  350.86   20.40 
  -7  -4   1  348.67   19.60 
   7  -4  -1  349.27   21.80 
  -7  -4   1  334.87   32.40 
   7   4  -1  333.07   23.50 
  -7   4   1  288.17   19.90 
   7   4  -1  282.97   19.90 
  -7   4   1  305.67   19.70 
  -7   4   1  317.07   21.00 
  -7   4   1  282.07   20.40 
  -7   4   1  289.07   18.60 
   7   4  -1  294.87   19.00 
   7   4  -1  320.67   20.00 
  -6  -4   1  135.59   13.20 
   6  -4  -1  135.29   13.40 
   6  -4  -1  147.39   13.80 
   6  -4  -1  152.18   14.10 
  -6  -4   1  128.29    9.90 
   6  -4  -1  152.68   14.70 
  -6  -4   1  147.89   15.30 
   6  -4  -1  147.79   12.90 
  -6  -4   1  136.09   12.40 
   6   4  -1  129.79   14.90 
  -6   4   1  120.79   13.90 
   6   4  -1  123.69   12.50 
  -6   4   1  115.69   13.50 
   6   4  -1  112.69   12.90 
   6   4  -1  111.39   12.10 
  -6   4   1  119.29   13.30 
  -6   4   1  128.29   12.30 
  -6   4   1  125.39   13.60 
  -5  -4   1  393.46   22.10 
   5  -4  -1  354.66   16.30 
   5  -4  -1  377.66   20.60 
  -5  -4   1  353.06   18.30 
   5  -4  -1  399.16   20.70 
   5  -4  -1  400.46   19.90 
  -5  -4   1  371.46   18.70 
  -5  -4   1  350.26   19.30 
  -5  -4   1  360.76   18.90 
   5  -4  -1  372.56   20.40 
   5  -4  -1  372.76   19.50 
  -5  -4   1  379.56   21.50 
  -5   4   1  331.77   18.20 
   5   4  -1  330.47   20.60 
   5   4  -1  321.87   18.80 
  -5   4   1  311.77   20.00 
  -5   4   1  325.77   19.40 
  -5   4   1  329.27   20.20 
   5   4  -1  346.17   19.20 
   5   4  -1  304.97   18.10 
  -5   4   1  339.37   18.70 
   4  -4  -1 1169.48   41.10 
   4  -4  -1 1149.08   42.30 
  -4  -4   1 1176.88   40.80 
  -4  -4   1 1196.68   37.20 
  -4  -4   1 1178.38   43.70 
   4  -4  -1 1224.68   41.60 
  -4  -4   1 1223.68   40.80 
  -4  -4   1 1176.58   44.00 
   4  -4  -1 1203.88   43.10 
   4  -4  -1 1164.98   43.20 
   4  -4  -1 1163.78   38.20 
  -4  -4   1 1196.78   41.30 
  -4   4   1 1176.08   41.50 
  -4   4   1 1170.78   41.10 
   4   4  -1 1185.68   44.10 
  -4   4   1 1211.88   43.10 
  -4   4   1 1199.98   43.70 
   4   4  -1 1156.48   41.20 
   4   4  -1 1179.08   41.20 
   4   4  -1 1169.38   41.00 
   4   4  -1 1163.78   43.50 
  -3  -4   1 1337.97   44.20 
   3  -4  -1 1343.57   48.20 
  -3  -4   1 1371.36   44.20 
   3  -4  -1 1363.66   47.30 
  -3  -4   1 1375.66   47.30 
   3  -4  -1 1323.47   44.60 
  -3  -4   1 1337.07   44.20 
   3  -4  -1 1329.87   45.70 
   3  -4  -1 1320.47   44.50 
  -3  -4   1 1337.87   47.80 
   3  -4  -1 1328.97   46.50 
   3   4  -1 1319.97   44.80 
  -3   4   1 1300.87   44.50 
   3   4  -1 1320.47   44.40 
  -3   4   1 1329.07   47.30 
  -3   4   1 1346.27   46.60 
  -3   4   1 1329.77   45.10 
   3   4  -1 1346.27   48.10 
   3   4  -1 1322.77   47.00 
   3   4  -1 1377.96   44.20 
   2  -4  -1  567.94   23.60 
   2  -4  -1  541.05   22.80 
  -2  -4   1  560.94   22.20 
  -2  -4   1  570.04   22.50 
  -2  -4   1  584.44   25.90 
   2  -4  -1  561.84   25.40 
  -2  -4   1  590.24   22.00 
   2  -4  -1  554.74   24.90 
   2  -4  -1  553.84   22.70 
  -2  -4   1  598.44   25.40 
   2   4  -1  538.65   22.30 
   2   4  -1  588.74   26.50 
  -2   4   1  538.55   20.80 
  -2   4   1  509.85   22.60 
  -2   4   1  560.94   23.20 
  -2   4   1  557.94   25.20 
  -2   4   1  547.75   24.60 
   2   4  -1  547.65   24.90 
   2   4  -1  557.74   22.70 
   2   4  -1  537.85   21.50 
   1  -4  -1 1666.23   51.99 
  -1  -4   1 1672.43   51.09 
  -1  -4   1 1610.94   50.69 
   1  -4  -1 1662.23   54.79 
  -1  -4   1 1684.73   55.19 
   1  -4  -1 1646.74   51.79 
   1  -4  -1 1677.93   50.29 
  -1  -4   1 1658.23   49.60 
  -1  -4   1 1664.23   49.40 
  -1   4   1 1598.74   54.69 
  -1   4   1 1564.44   53.29 
  -1   4   1 1613.84   49.99 
   1   4  -1 1598.84   51.39 
   1   4  -1 1584.64   51.29 
   1   4  -1 1615.14   54.99 
  -1   4   1 1623.64   52.19 
  -1   4   1 1601.94   51.99 
   1   4  -1 1584.84   49.30 
   1   4  -1 1594.54   53.89 
   0  -4   1  747.73   24.30 
   0  -4  -1  696.13   27.20 
   0  -4   1  717.13   30.40 
   0  -4   1  708.93   26.50 
   0  -4  -1  774.62   28.30 
   0  -4  -1  745.03   30.50 
   0  -4   1  730.33   26.50 
   0  -4   1  745.83   26.00 
   0  -4  -1  716.73   26.50 
   0   4   1  770.62   27.90 
   0   4  -1  715.73   29.30 
   0   4   1  734.13   27.90 
   0   4  -1  727.93   27.30 
   0   4   1  718.33   29.10 
   0   4  -1  722.53   26.20 
   0   4  -1  770.92   30.30 
   0   4  -1  755.32   27.40 
   0   4   1  747.83   26.60 
   0   4   1  756.02   28.30 
   0   4  -1  714.83   30.30 
   0   4   1  755.92   31.00 
   1  -4   1  212.38   15.40 
  -1  -4  -1  221.18   15.60 
   1  -4   1  229.18    9.40 
   1  -4   1  226.98   12.70 
   1  -4   1  224.38   12.60 
  -1  -4  -1  205.58   12.90 
   1  -4   1  224.58   12.10 
  -1  -4  -1  227.48   13.10 
  -1  -4  -1  218.48   13.10 
   1   4   1  197.18   13.30 
   1   4   1  171.38   13.80 
  -1   4  -1  199.98   15.30 
   1   4   1  184.08   12.50 
  -1   4  -1  180.88    8.90 
  -1   4  -1  194.98   12.90 
   1   4   1  167.18   12.20 
   1   4   1  187.48   15.60 
  -1   4  -1  175.28   13.70 
  -1   4  -1  172.98   12.50 
   1   4   1  179.58   12.90 
  -2  -4  -1  972.10   35.80 
  -2  -4  -1 1010.80   36.00 
   2  -4   1 1007.30   35.00 
   2  -4   1 1003.40   34.70 
   2  -4   1  973.10   30.60 
  -2  -4  -1 1041.00   39.80 
  -2  -4  -1 1011.80   36.60 
   2  -4   1 1008.00   39.00 
  -2  -4  -1  973.30   35.70 
   2  -4   1 1009.40   36.00 
  -2   4  -1 1030.30   37.00 
   2   4   1 1070.19   36.90 
   2   4   1 1037.50   39.60 
  -2   4  -1 1074.19   39.90 
  -2   4  -1 1045.10   36.30 
   2   4   1 1016.60   36.00 
  -2   4  -1 1062.79   36.00 
   2   4   1 1047.70   36.40 
  -2   4  -1 1033.80   35.70 
   2   4   1 1029.40   36.20 
  -3  -4  -1  890.71   37.80 
   3  -4   1  909.71   37.10 
   3  -4   1  924.61   34.80 
   3  -4   1  913.11   33.00 
   3  -4   1  899.01   28.50 
  -3  -4  -1  923.51   34.30 
   3  -4   1  890.61   32.90 
  -3  -4  -1  916.81   34.70 
  -3  -4  -1  906.31   32.60 
  -3  -4  -1  915.21   34.20 
  -3  -4  -1  890.91   34.70 
   3   4   1  961.00   35.00 
   3   4   1  956.70   35.10 
  -3   4  -1  998.40   38.30 
  -3   4  -1  942.41   34.20 
  -3   4  -1  957.70   35.20 
   3   4   1  944.81   34.40 
  -3   4  -1  968.10   33.90 
  -3   4  -1  974.30   35.10 
   3   4   1  977.60   34.70 
  -4  -4  -1  634.44   25.70 
  -4  -4  -1  678.63   31.60 
   4  -4   1  646.44   28.40 
  -4  -4  -1  651.43   27.20 
  -4  -4  -1  626.84   27.60 
   4  -4   1  588.74   25.60 
   4  -4   1  615.84   29.40 
  -4  -4  -1  632.24   27.00 
  -4  -4  -1  648.34   28.30 
   4  -4   1  637.64   26.00 
   4  -4   1  653.03   27.50 
   4  -4   1  630.24   21.60 
  -4   4  -1  665.83   27.10 
   4   4   1  656.63   27.00 
  -4   4  -1  688.93   27.80 
   4   4   1  665.33   27.80 
  -4   4  -1  675.73   27.30 
  -4   4  -1  683.93   30.70 
   4   4   1  708.53   28.70 
   4   4   1  634.24   28.10 
  -4   4  -1  631.44   28.10 
   5  -4   1  991.90   37.50 
  -5  -4  -1  991.30   37.90 
  -5  -4  -1 1015.40   38.10 
   5  -4   1  967.50   40.50 
   5  -4   1 1026.00   37.00 
   5  -4   1  988.70   39.40 
  -5  -4  -1 1013.10   42.30 
  -5  -4  -1  981.50   38.80 
   5  -4   1  960.60   36.40 
  -5  -4  -1 1024.50   36.50 
  -5  -4  -1 1028.00   39.80 
   5   4   1 1015.70   37.90 
  -5   4  -1 1018.00   41.30 
  -5   4  -1  975.70   37.30 
  -5   4  -1  997.70   37.30 
  -5   4  -1  938.91   39.00 
  -5   4  -1  999.70   37.80 
   5   4   1 1021.40   39.70 
   5   4   1  960.80   38.30 
   5   4   1 1011.00   38.00 
   6  -4   1  126.39   12.70 
   6  -4   1  111.39   12.40 
  -6  -4  -1  117.19   14.20 
  -6  -4  -1  112.69   12.60 
  -6  -4  -1  116.49   13.60 
   6  -4   1  116.19   12.40 
  -6  -4  -1  102.19   12.20 
  -6  -4  -1  109.09   16.20 
  -6  -4  -1  110.99   11.60 
   6   4   1   83.49   12.50 
  -6   4  -1   95.99   12.70 
  -6   4  -1  101.09   14.00 
   6   4   1   92.89   13.00 
  -6   4  -1  106.39   12.40 
  -6   4  -1  105.79   14.50 
  -6   4  -1  103.49   15.70 
   6   4   1   82.09   11.40 
   6   4   1  146.49   16.40 
   7  -4   1  454.45   23.30 
  -7  -4  -1  507.85   42.10 
   7  -4   1  476.95   26.90 
   7  -4   1  480.45   20.00 
  -7  -4  -1  468.15   24.90 
   7  -4   1  476.85   23.60 
   7  -4   1  501.15   27.60 
  -7  -4  -1  435.56   30.70 
  -7  -4  -1  537.35   39.70 
  -7  -4  -1  510.95   30.70 
  -7  -4  -1  493.25   23.80 
  -7   4  -1  423.06   23.70 
  -7   4  -1  355.36   26.30 
  -7   4  -1  418.06   22.70 
   7   4   1  430.06   25.00 
   7   4   1  405.76   26.30 
   7   4   1  439.16   23.80 
  -7   4  -1  436.16   27.30 
  -8  -4  -1  131.29   17.10 
   8  -4   1  133.29   14.00 
   8  -4   1  147.69   14.10 
  -8  -4  -1  150.08   16.40 
  -8  -4  -1  115.49   13.70 
   8  -4   1  136.49   11.20 
  -8  -4  -1  156.28   21.10 
  -8   4  -1  144.59   16.20 
  -8   4  -1  121.09   19.20 
   8   4   1  114.19   15.10 
   8   4   1  137.09   15.10 
  -8   4  -1  132.59   16.50 
  -8   4  -1  136.39   16.40 
   9  -4   1  218.18   15.20 
  -9  -4  -1  235.98   19.50 
   9  -4   1  236.68   18.70 
  -9  -4  -1  270.27   23.10 
  -9  -4  -1  243.58   18.60 
   9  -4   1  239.88   17.80 
  -9   4  -1  270.67   23.00 
   9   4   1  249.88   18.70 
   9   4   1  262.17   23.20 
  -9   4  -1  263.97   22.30 
  -9   4  -1  296.27   19.00 
   9   4   1  260.67   23.40 
   9   4   1  243.18   19.90 
  -9   4  -1  229.28   19.50 
  -9   4  -1  269.97   21.30 
  10  -4   1   82.39   13.10 
  10  -4   1  109.29   11.90 
 -10  -4  -1   96.29   24.50 
  10  -4   1  105.39   13.90 
 -10  -4  -1   63.09   16.90 
  10  -4   1   98.49   13.00 
 -10  -4  -1   90.69   14.40 
 -10  -4  -1   91.19   15.90 
 -10  -4  -1   75.69   13.20 
  10   4   1   77.79   12.10 
 -10   4  -1   92.39   15.30 
  10   4   1  118.89   16.60 
  10   4   1  114.09   25.70 
  10   4   1   92.09   15.50 
 -10   4  -1   92.89   15.40 
 -10   4  -1  103.69   14.20 
  10   4   1   81.09   15.90 
 -10   4  -1  100.79   16.20 
 -10   4  -1   87.89   17.10 
  11  -4   1  167.28   16.10 
 -11  -4  -1  158.68   20.90 
  11  -4   1  133.69   29.70 
  11  -4   1  173.18   20.90 
 -11  -4  -1  177.88   18.40 
  11  -4   1  159.58   17.20 
 -11  -4  -1  154.88   22.00 
 -11   4  -1  154.48   23.00 
  11   4   1  157.88   19.60 
 -11   4  -1  163.08   19.90 
  11   4   1  159.88   16.80 
  11   4   1  184.78   19.70 
 -11   4  -1  127.89   18.70 
  11   4   1  137.79   20.70 
  11   4   1  175.08   21.70 
 -11   4  -1  143.19   16.10 
  12  -5  -1   23.50   11.80 
  12  -5  -1   39.40   11.00 
 -12  -5   1   40.60   12.60 
 -12  -5   1   34.40    8.60 
 -12  -5   1   16.00   13.10 
  12   5  -1   45.70   14.50 
 -12   5   1   47.60   12.80 
 -12   5   1   23.70   10.20 
  12   5  -1   48.20   11.70 
  12   5  -1   46.90   13.40 
 -12   5   1   60.09   14.50 
 -12   5   1   26.20   11.80 
  11  -5  -1  293.57   24.70 
 -11  -5   1  247.78   26.70 
 -11  -5   1  278.47   25.70 
 -11  -5   1  276.37   23.80 
  11  -5  -1  309.37   23.40 
 -11  -5   1  307.87   20.00 
  11  -5  -1  275.87   21.80 
 -11   5   1  293.57   24.20 
 -11   5   1  255.87   27.30 
 -11   5   1  295.27   23.00 
  11   5  -1  272.77   23.40 
  11   5  -1  302.87   23.40 
  11   5  -1  267.07   27.70 
  11   5  -1  287.57   27.80 
 -11   5   1  264.27   23.90 
  11   5  -1  276.67   23.10 
 -11   5   1  304.47   27.60 
 -11   5   1  306.57   33.60 
  10  -5  -1   78.29   13.80 
  10  -5  -1   77.79   13.90 
 -10  -5   1   60.69    9.90 
 -10  -5   1   93.49   14.30 
 -10  -5   1   68.89   15.60 
  10  -5  -1   75.49   20.90 
  10  -5  -1   83.79   15.00 
 -10  -5   1   70.39   13.50 
 -10   5   1   92.39   17.00 
 -10   5   1   71.99   21.40 
 -10   5   1   72.09   15.70 
 -10   5   1   63.59   11.90 
  10   5  -1  101.19   15.40 
  10   5  -1   78.89   13.20 
  10   5  -1   76.49   19.80 
 -10   5   1   91.89   15.20 
 -10   5   1   65.79   13.70 
  10   5  -1   61.09   14.70 
   9  -5  -1   88.99   14.00 
  -9  -5   1   71.79   12.80 
  -9  -5   1  103.79   16.60 
  -9  -5   1   79.19   10.50 
  -9  -5   1   69.39   14.80 
   9  -5  -1   96.69   14.50 
  -9   5   1  125.09   16.60 
   9   5  -1   93.49   16.20 
  -9   5   1  104.29   14.50 
  -9   5   1  105.99   14.70 
   9   5  -1  100.89   14.90 
   9   5  -1   94.49   14.00 
  -9   5   1  104.49   16.60 
  -8  -5   1  194.78   16.50 
   8  -5  -1  190.78   14.00 
  -8  -5   1  208.68   14.40 
  -8  -5   1  208.48   21.00 
   8  -5  -1  195.78   16.70 
   8  -5  -1  180.48   17.20 
   8  -5  -1  163.28   17.00 
  -8  -5   1  197.68   17.80 
  -8  -5   1  195.88   21.50 
   8   5  -1  212.18   21.40 
  -8   5   1  191.58   18.20 
  -8   5   1  225.18   18.80 
  -8   5   1  189.18   19.30 
  -8   5   1  177.78   18.60 
   8   5  -1  196.78   17.60 
  -8   5   1  197.78   19.70 
   8   5  -1  158.28   16.70 
   7  -5  -1  308.67   19.90 
   7  -5  -1  307.97   35.10 
   7  -5  -1  341.37   17.10 
  -7  -5   1  319.77   23.70 
  -7  -5   1  362.16   20.50 
   7  -5  -1  315.17   21.40 
   7  -5  -1  296.17   21.80 
  -7  -5   1  305.57   16.20 
   7  -5  -1  373.66   25.30 
  -7  -5   1  342.07   23.60 
  -7  -5   1  295.47   19.80 
  -7   5   1  266.87   19.30 
   7   5  -1  278.87   19.60 
  -7   5   1  292.47   21.90 
   7   5  -1  248.68   19.80 
  -7   5   1  286.37   20.60 
   7   5  -1  253.67   19.70 
   7   5  -1  252.87   22.00 
  -7   5   1  286.67   21.80 
   6  -5  -1  276.87   20.00 
   6  -5  -1  274.07   19.80 
   6  -5  -1  329.27   19.50 
  -6  -5   1  258.17   26.60 
   6  -5  -1  280.37   15.30 
  -6  -5   1  281.17   14.50 
   6  -5  -1  289.47   21.00 
   6  -5  -1  293.87   19.30 
  -6  -5   1  299.37   24.70 
  -6  -5   1  272.87   17.80 
   6   5  -1  283.97   24.90 
   6   5  -1  253.57   20.20 
  -6   5   1  267.47   20.20 
  -6   5   1  244.78   17.50 
   6   5  -1  256.67   18.70 
  -6   5   1  286.37   19.90 
  -6   5   1  275.27   18.50 
   6   5  -1  261.17   18.20 
  -5  -5   1  854.21   34.70 
  -5  -5   1  837.12   29.80 
   5  -5  -1  857.31   36.40 
  -5  -5   1  899.51   34.40 
   5  -5  -1  866.71   37.30 
   5  -5  -1  849.52   36.10 
   5  -5  -1  880.61   34.90 
   5  -5  -1  872.21   30.80 
  -5  -5   1  863.11   37.70 
   5  -5  -1  825.52   34.10 
  -5  -5   1  845.22   33.80 
  -5  -5   1  844.82   37.90 
  -5   5   1  905.21   37.00 
   5   5  -1  921.21   35.30 
  -5   5   1  848.82   35.20 
  -5   5   1  853.41   37.40 
   5   5  -1  878.51   35.00 
  -5   5   1  924.91   39.40 
   5   5  -1  847.72   34.70 
   5   5  -1  821.12   36.90 
  -4  -5   1 2063.49   70.69 
   4  -5  -1 2057.99   62.59 
  -4  -5   1 2055.79   65.79 
   4  -5  -1 2115.19   66.79 
   4  -5  -1 2103.29   68.29 
  -4  -5   1 2077.99   66.29 
   4  -5  -1 2125.09   70.39 
   4  -5  -1 1939.81   65.89 
  -4  -5   1 2010.30   69.29 
  -4  -5   1 2073.89   65.89 
   4  -5  -1 2032.40   68.69 
   4   5  -1 2080.39   66.19 
  -4   5   1 2086.89   68.89 
   4   5  -1 2067.99   69.59 
  -4   5   1 2092.99   70.19 
   4   5  -1 1983.40   66.09 
   4   5  -1 2045.60   66.69 
  -4   5   1 2020.10   66.69 
   4   5  -1 2010.00   70.09 
  -4   5   1 2059.99   66.69 
   3  -5  -1  106.19    9.00 
   3  -5  -1   94.69   12.30 
   3  -5  -1   96.39   11.30 
  -3  -5   1  105.59   13.30 
  -3  -5   1  109.09   11.30 
  -3  -5   1   94.89   12.10 
  -3  -5   1  102.69   11.20 
   3  -5  -1   96.19   11.90 
   3  -5  -1   83.59   11.70 
  -3  -5   1  104.19   10.60 
   3  -5  -1  100.89   11.00 
   3   5  -1  113.49   13.50 
  -3   5   1  103.19   11.20 
   3   5  -1  112.79   11.20 
  -3   5   1  115.19   13.30 
   3   5  -1  118.39   14.50 
   3   5  -1  114.09   11.00 
   3   5  -1  108.49   11.40 
  -3   5   1  106.89   11.50 
  -3   5   1  131.89   13.70 
   2  -5  -1  610.54   25.80 
   2  -5  -1  579.44   25.10 
  -2  -5   1  591.94   28.40 
  -2  -5   1  578.34   23.50 
  -2  -5   1  624.44   24.60 
   2  -5  -1  566.54   27.60 
   2  -5  -1  613.64   22.90 
  -2  -5   1  574.84   24.20 
   2  -5  -1  578.64   25.00 
   2   5  -1  551.14   24.80 
  -2   5   1  582.64   28.00 
  -2   5   1  568.14   22.60 
  -2   5   1  597.14   25.70 
   2   5  -1  566.34   28.50 
   2   5  -1  567.24   23.20 
   2   5  -1  566.24   27.40 
  -2   5   1  605.84   27.60 
   2   5  -1  589.44   25.50 
  -2   5   1  562.34   25.70 
   1  -5  -1 2995.90   92.09 
   1  -5  -1 2965.60   87.69 
   1  -5  -1 2944.31   87.59 
  -1  -5   1 2802.62   84.39 
  -1  -5   1 2937.71   84.69 
  -1  -5   1 2900.21   86.59 
   1  -5  -1 2889.41   87.49 
   1  -5  -1 2947.91   85.39 
  -1  -5   1 2915.81   91.99 
  -1  -5   1 2999.50   86.89 
   1   5  -1 2847.02   91.79 
  -1   5   1 2900.41   88.09 
  -1   5   1 2848.42   91.49 
   1   5  -1 2751.52   89.89 
   1   5  -1 2739.03   86.89 
  -1   5   1 2813.52   89.69 
   1   5  -1 2812.92   84.39 
   1   5  -1 2879.01   87.39 
  -1   5   1 2821.52   85.09 
  -1   5   1 2906.71   88.99 
  -1   5   1 2891.51   87.89 
   0  -5  -1 1611.74   51.39 
   0  -5   1 1623.04   50.99 
   0  -5   1 1588.54   51.59 
   0  -5   1 1517.65   50.49 
   0  -5  -1 1630.34   52.99 
   0  -5   1 1698.63   57.39 
   0  -5  -1 1553.34   52.49 
   0  -5   1 1606.34   51.79 
   0  -5  -1 1558.64   56.29 
   0   5  -1 1602.34   52.79 
   0   5  -1 1624.34   55.39 
   0   5   1 1592.24   57.09 
   0   5   1 1594.14   53.89 
   0   5   1 1630.24   55.49 
   0   5   1 1585.24   53.09 
   0   5   1 1663.43   53.39 
   0   5  -1 1614.54   55.79 
   0   5  -1 1599.54   56.89 
   0   5   1 1594.44   51.39 
   0   5  -1 1574.04   52.59 
   0   5  -1 1572.04   48.80 
  -1  -5  -1 1063.69   40.20 
   1  -5   1 1111.59   35.60 
   1  -5   1 1151.78   44.50 
  -1  -5  -1 1137.99   40.60 
  -1  -5  -1 1098.49   39.60 
   1  -5   1 1154.58   39.70 
   1  -5   1 1150.88   39.60 
   1  -5   1 1133.69   39.40 
  -1  -5  -1 1124.49   44.10 
   1   5   1 1118.59   44.40 
  -1   5  -1 1164.48   40.60 
  -1   5  -1 1180.88   40.70 
   1   5   1 1144.09   39.70 
   1   5   1 1172.18   41.80 
   1   5   1 1189.98   41.30 
   1   5   1 1173.68   41.00 
  -1   5  -1 1173.18   42.90 
  -1   5  -1 1178.88   35.90 
  -1   5  -1 1193.68   45.20 
   1   5   1 1165.58   43.20 
  -2  -5  -1  266.47   16.00 
   2  -5   1  258.97   10.80 
  -2  -5  -1  234.48   15.10 
  -2  -5  -1  244.28   16.10 
   2  -5   1  253.07   15.00 
   2  -5   1  233.08   14.90 
   2  -5   1  257.97   18.20 
   2  -5   1  255.07   15.40 
  -2  -5  -1  227.18   17.60 
   2   5   1  237.08   15.40 
   2   5   1  231.38   15.30 
   2   5   1  219.08   16.70 
   2   5   1  217.08   18.40 
   2   5   1  224.18   14.90 
  -2   5  -1  216.18   16.10 
  -2   5  -1  235.28   15.30 
   2   5   1  217.98   15.70 
  -2   5  -1  239.58   18.50 
  -2   5  -1  220.18   14.80 
  -3  -5  -1  556.44   25.80 
   3  -5   1  601.14   25.30 
   3  -5   1  593.84   20.00 
  -3  -5  -1  581.64   27.10 
  -3  -5  -1  574.64   29.70 
  -3  -5  -1  576.24   26.00 
   3  -5   1  606.94   26.80 
   3  -5   1  574.74   24.80 
   3  -5   1  590.24   29.40 
  -3  -5  -1  617.44   26.80 
  -3   5  -1  625.94   26.20 
   3   5   1  603.44   30.70 
  -3   5  -1  571.94   26.70 
  -3   5  -1  602.84   30.20 
  -3   5  -1  608.34   26.60 
   3   5   1  593.84   26.50 
   3   5   1  581.14   26.90 
   3   5   1  597.74   26.10 
  -3   5  -1  593.54   27.60 
   3   5   1  608.44   26.90 
   4  -5   1  495.35   27.10 
   4  -5   1  470.25   25.00 
  -4  -5  -1  492.15   24.30 
   4  -5   1  492.65   17.80 
  -4  -5  -1  475.25   27.60 
   4  -5   1  477.25   22.70 
  -4  -5  -1  460.45   23.80 
   4  -5   1  471.35   23.00 
  -4  -5  -1  493.75   22.40 
  -4  -5  -1  499.55   24.80 
  -4  -5  -1  459.95   24.70 
   4   5   1  547.55   24.70 
  -4   5  -1  530.55   24.50 
  -4   5  -1  554.24   25.90 
   4   5   1  505.75   25.10 
  -4   5  -1  507.05   27.80 
  -4   5  -1  521.25   25.70 
  -4   5  -1  541.15   24.40 
   4   5   1  539.55   25.00 
   4   5   1  517.15   25.70 
  -5  -5  -1  228.08   16.50 
  -5  -5  -1  235.98   18.40 
  -5  -5  -1  227.88   17.00 
  -5  -5  -1  246.58   17.70 
   5  -5   1  198.78   15.10 
   5  -5   1  207.08   20.30 
  -5  -5  -1  297.57   23.40 
   5  -5   1  209.58   10.60 
  -5  -5  -1  229.28   15.00 
   5  -5   1  220.38   15.20 
  -5   5  -1  218.68   19.60 
   5   5   1  210.88   16.90 
  -5   5  -1  182.88   16.40 
  -5   5  -1  217.58   17.10 
   5   5   1  205.68   16.50 
  -5   5  -1  186.28   18.60 
  -5   5  -1  192.78   16.90 
   5   5   1  220.58   16.10 
   5   5   1  191.68   18.00 
   6  -5   1  828.72   37.90 
  -6  -5  -1  811.92   32.30 
  -6  -5  -1  842.62   41.20 
   6  -5   1  826.42   38.60 
   6  -5   1  784.02   32.90 
   6  -5   1  803.02   27.50 
   6  -5   1  818.62   36.10 
  -6  -5  -1  760.62   38.70 
  -6  -5  -1  813.62   39.90 
  -6  -5  -1  726.43   46.30 
   6  -5   1  818.02   34.80 
  -6  -5  -1  809.92   35.10 
   6   5   1  735.93   34.40 
  -6   5  -1  770.92   34.10 
  -6   5  -1  769.32   33.80 
  -6   5  -1  761.72   37.90 
  -6   5  -1  804.62   37.40 
   6   5   1  784.52   34.10 
   6   5   1  807.02   36.90 
   6   5   1  757.62   34.90 
   7  -5   1   13.70    7.40 
  -7  -5  -1    2.50    6.50 
  -7  -5  -1    8.80   10.90 
   7  -5   1   10.70    4.20 
   7  -5   1   13.90    4.70 
  -7  -5  -1   15.80    9.70 
  -7  -5  -1    4.70    7.60 
   7  -5   1   21.80    8.50 
  -7  -5  -1   16.00    9.30 
  -7  -5  -1    5.60    6.10 
   7  -5   1   12.90    9.10 
   7  -5   1   10.30    7.70 
   7   5   1   10.80   10.10 
  -7   5  -1    9.80    9.50 
  -7   5  -1   12.80    8.50 
  -7   5  -1   17.90    8.00 
  -7   5  -1   10.80    7.90 
   7   5   1   17.10    8.90 
   7   5   1    2.60    8.10 
   7   5   1   16.50    8.80 
  -7   5  -1   13.40    8.00 
  -8  -5  -1   99.99   15.30 
   8  -5   1  135.49   16.20 
   8  -5   1  117.09   14.20 
   8  -5   1  123.39   10.40 
  -8  -5  -1  118.49   15.60 
   8  -5   1  138.49   14.90 
  -8  -5  -1  106.39   13.50 
   8   5   1  136.59   15.70 
  -8   5  -1  118.39   14.50 
  -8   5  -1  120.99   15.90 
  -8   5  -1   99.69   16.10 
  -8   5  -1  142.49   16.00 
  -8   5  -1  139.99   18.00 
   8   5   1  124.59   17.60 
  -8   5  -1  100.99   26.40 
  -9  -5  -1   26.40   11.30 
   9  -5   1   27.30   11.20 
   9  -5   1   20.10    8.50 
  -9  -5  -1   39.10   11.00 
  -9  -5  -1   20.40   10.10 
  -9  -5  -1   37.90    9.70 
   9  -5   1   13.90    8.80 
  -9  -5  -1   10.70   13.00 
   9   5   1   11.00    9.50 
   9   5   1    8.60   10.70 
   9   5   1   40.10   11.40 
  -9   5  -1   20.20   10.30 
  -9   5  -1   20.10    9.50 
   9   5   1   40.90   11.40 
  -9   5  -1   20.50    9.50 
  -9   5  -1   27.70   11.80 
  -9   5  -1   17.10    8.70 
  -9   5  -1   24.70   10.00 
  10  -5   1  138.99   16.40 
  10  -5   1  178.58   23.50 
 -10  -5  -1  167.38   18.20 
 -10  -5  -1  169.58   34.40 
 -10  -5  -1  160.58   16.50 
 -10  -5  -1  136.39   20.40 
  10  -5   1  147.49   17.50 
  10  -5   1  154.58   17.00 
 -10  -5  -1  170.08   18.30 
 -10   5  -1  154.78   22.40 
 -10   5  -1  149.69   19.20 
  10   5   1  157.18   20.00 
  10   5   1  145.99   17.30 
 -10   5  -1  161.88   17.00 
  10   5   1  186.68   22.50 
  10   5   1  162.68   18.30 
  10   5   1  180.08   17.70 
 -10   5  -1  161.88   20.00 
 -10   5  -1  151.58   19.90 
 -10   5  -1  174.68   21.50 
  11  -5   1   53.49   11.60 
 -11  -5  -1   45.20   11.40 
 -11  -5  -1   59.09   18.60 
  11  -5   1   47.30   12.40 
  11  -5   1   45.70   12.60 
 -11  -5  -1   49.60   13.70 
  11   5   1   55.29   11.30 
 -11   5  -1   69.99   14.20 
  11   5   1   68.09   17.00 
 -11   5  -1   70.39   13.40 
 -11   5  -1   45.40   13.80 
 -11   5  -1   49.70   14.00 
  11   5   1   59.59   14.40 
  11  -6  -1   71.39   12.00 
 -11  -6   1   54.69   19.70 
 -11  -6   1   71.39   18.50 
  11  -6  -1   74.49   13.90 
  11  -6  -1   67.49   15.40 
 -11  -6   1   60.29   10.00 
 -11  -6   1   58.09   16.30 
  11   6  -1   66.99   20.80 
  11   6  -1   46.20   11.60 
 -11   6   1   63.89   13.90 
 -11   6   1   43.60   12.50 
  11   6  -1   87.29   15.80 
 -11   6   1   71.69   14.10 
  10  -6  -1  197.88   22.40 
  10  -6  -1  185.18   19.90 
 -10  -6   1  173.38   21.70 
  10  -6  -1  205.18   19.00 
  10  -6  -1  168.18   18.00 
 -10  -6   1  202.18   22.90 
 -10  -6   1  205.68   20.40 
 -10  -6   1  215.98   15.80 
 -10  -6   1  226.88   20.00 
  10  -6  -1  202.78   15.60 
 -10   6   1  189.28   21.30 
 -10   6   1  207.28   22.40 
 -10   6   1  234.98   24.90 
 -10   6   1  220.28   24.10 
 -10   6   1  250.87   22.20 
  10   6  -1  214.98   26.90 
  10   6  -1  244.28   22.10 
  10   6  -1  230.28   21.00 
  10   6  -1  220.88   24.70 
   9  -6  -1  128.39   17.40 
   9  -6  -1  148.79   13.00 
   9  -6  -1  136.59   16.70 
   9  -6  -1  145.89   18.00 
  -9  -6   1  164.98   17.60 
  -9  -6   1  139.39   16.50 
   9  -6  -1  156.18   24.40 
  -9  -6   1  110.79   17.50 
  -9  -6   1  155.38   21.20 
  -9  -6   1  100.79   11.50 
  -9   6   1  127.49   18.60 
  -9   6   1  113.29   16.40 
  -9   6   1  107.99   16.90 
   9   6  -1  141.39   18.20 
   9   6  -1  121.89   17.10 
  -9   6   1  144.39   17.80 
   9   6  -1  133.89   19.60 
  -8  -6   1  111.89   16.90 
   8  -6  -1  112.19   15.20 
   8  -6  -1  120.69   11.50 
   8  -6  -1  120.09   17.70 
   8  -6  -1  119.69   16.30 
  -8  -6   1  102.29   14.40 
  -8  -6   1  122.19   11.10 
   8   6  -1  112.29   16.40 
   8   6  -1  104.59   15.70 
  -8   6   1   99.29   14.50 
  -8   6   1  136.19   17.90 
   8   6  -1  111.09   15.50 
  -8   6   1  100.49   14.90 
   8   6  -1  125.29   17.90 
   7  -6  -1  191.68   13.40 
  -7  -6   1  172.18   19.70 
  -7  -6   1  194.78   17.70 
  -7  -6   1  166.38   19.30 
   7  -6  -1  193.78   19.40 
  -7  -6   1  217.08   13.10 
  -7  -6   1  196.28   17.70 
   7  -6  -1  172.28   17.70 
   7  -6  -1  131.59   14.40 
   7  -6  -1  178.68   16.40 
  -7   6   1  174.78   18.60 
  -7   6   1  177.48   17.10 
   7   6  -1  174.08   16.80 
   7   6  -1  177.78   19.80 
   7   6  -1  188.38   17.20 
  -7   6   1  174.98   19.30 
   7   6  -1  177.68   18.20 
   6  -6  -1  374.46   23.20 
   6  -6  -1  371.16   24.00 
  -6  -6   1  369.26   25.40 
  -6  -6   1  347.87   17.00 
  -6  -6   1  387.76   26.00 
  -6  -6   1  354.56   30.90 
   6  -6  -1  268.47   33.10 
   6  -6  -1  346.47   21.20 
   6  -6  -1  341.77   17.70 
  -6  -6   1  340.77   20.90 
   6  -6  -1  308.37   23.60 
  -6   6   1  416.26   25.00 
   6   6  -1  400.76   39.60 
  -6   6   1  348.57   22.20 
   6   6  -1  363.46   22.60 
   6   6  -1  378.36   22.80 
   6   6  -1  355.96   22.90 
  -6   6   1  362.96   25.90 
   5  -6  -1   53.69   11.20 
  -5  -6   1   46.80   11.00 
  -5  -6   1   60.69    7.50 
  -5  -6   1   48.90    9.90 
  -5  -6   1   49.40    9.60 
   5  -6  -1   37.40    9.50 
   5  -6  -1   57.09    8.00 
  -5  -6   1   48.70   11.20 
   5  -6  -1   44.50    9.40 
   5  -6  -1   55.39   11.30 
  -5  -6   1   58.69   10.60 
   5  -6  -1   44.30   10.60 
   5   6  -1   61.29   13.40 
  -5   6   1   71.09   12.60 
   5   6  -1   47.10   11.10 
  -5   6   1   54.39   11.00 
  -5   6   1   47.30   10.80 
   5   6  -1   46.80   10.30 
  -5   6   1   56.99   12.40 
   5   6  -1   54.59   18.60 
   5   6  -1   48.20   15.70 
  -4  -6   1  495.15   23.70 
   4  -6  -1  417.36   39.00 
  -4  -6   1  468.95   23.70 
  -4  -6   1  439.26   33.30 
   4  -6  -1  468.55   23.80 
  -4  -6   1  479.05   19.80 
   4  -6  -1  499.25   20.60 
  -4  -6   1  489.15   28.00 
  -4  -6   1  485.45   24.60 
   4  -6  -1  441.56   25.10 
   4  -6  -1  469.75   24.00 
  -4   6   1  462.55   24.60 
  -4   6   1  491.75   24.70 
   4   6  -1  482.45   24.80 
   4   6  -1  450.55   26.80 
   4   6  -1  472.95   28.60 
   4   6  -1  466.25   23.70 
  -4   6   1  465.75   27.40 
   4   6  -1  508.25   24.80 
  -4   6   1  463.45   26.60 
  -3  -6   1  179.18   14.20 
   3  -6  -1  171.18   17.80 
   3  -6  -1  195.08   12.50 
  -3  -6   1  179.68   14.90 
   3  -6  -1  180.28   15.70 
  -3  -6   1  199.48   14.50 
   3  -6  -1  165.08   15.60 
   3  -6  -1  196.58   18.60 
   3   6  -1  186.78   19.60 
  -3   6   1  212.18   21.80 
  -3   6   1  230.48   16.40 
   3   6  -1  194.68   26.00 
  -3   6   1  190.68   15.20 
  -3   6   1  218.38   19.20 
   3   6  -1  201.28   17.70 
   3   6  -1  210.38   15.70 
   3   6  -1  205.48   14.90 
  -2  -6   1 1230.28   40.60 
  -2  -6   1 1250.07   43.60 
   2  -6  -1 1232.88   48.90 
   2  -6  -1 1255.57   44.90 
  -2  -6   1 1261.37   43.70 
  -2  -6   1 1225.68   51.69 
   2  -6  -1 1254.07   41.40 
  -2  -6   1 1231.68   42.30 
   2  -6  -1 1251.47   44.60 
   2  -6  -1 1232.38   44.80 
   2   6  -1 1218.18   44.60 
   2   6  -1 1281.27   45.00 
   2   6  -1 1213.08   42.20 
  -2   6   1 1226.48   45.10 
  -2   6   1 1066.89   54.59 
  -2   6   1 1221.08   41.30 
  -2   6   1 1180.88   54.99 
   2   6  -1 1195.78   49.10 
   2   6  -1 1189.38   47.20 
  -2   6   1 1188.68   48.70 
  -1  -6   1   33.60    7.80 
   1  -6  -1   57.49    9.80 
  -1  -6   1   43.90    8.70 
  -1  -6   1   30.10    9.00 
   1  -6  -1   45.00    7.30 
  -1  -6   1   52.79    7.60 
   1  -6  -1   31.50    8.60 
   1  -6  -1   46.00    9.50 
  -1  -6   1   61.69    8.20 
   1  -6  -1   31.10    9.50 
   1   6  -1   54.19    9.90 
  -1   6   1   44.70   11.00 
   1   6  -1   49.99   10.10 
  -1   6   1   54.29    9.90 
  -1   6   1   67.99   11.20 
   1   6  -1   42.70    6.80 
   1   6  -1   42.90   10.90 
   1   6  -1   48.40    9.10 
  -1   6   1   55.79   10.00 
  -1   6   1   48.60    7.70 
   1   6  -1   33.10    9.10 
  -1   6   1   48.50    9.10 
   0  -6   1  470.85   19.40 
   0  -6   1  459.95   21.00 
   0  -6   1  478.15   22.00 
   0  -6  -1  523.35   27.80 
   0  -6   1  475.15   26.40 
   0  -6   1  447.76   21.90 
   0  -6  -1  441.66   22.60 
   0  -6  -1  456.25   22.70 
   0  -6  -1  452.85   21.10 
   0   6   1  450.85   23.10 
   0   6  -1  468.35   25.50 
   0   6   1  435.36   23.70 
   0   6   1  469.65   23.70 
   0   6   1  529.35   26.40 
   0   6  -1  457.45   26.50 
   0   6   1  446.96   26.60 
   0   6  -1  444.56   22.70 
   0   6  -1  442.66   23.10 
   0   6  -1  445.56   25.30 
   0   6   1  438.76   21.10 
   0   6  -1  434.16   18.90 
   1  -6   1  399.76   20.20 
  -1  -6  -1  415.56   21.50 
   1  -6   1  401.86   20.60 
   1  -6   1  398.26   17.20 
  -1  -6  -1  415.86   20.60 
   1  -6   1  353.66   27.10 
   1  -6   1  414.36   20.60 
  -1  -6  -1  416.56   21.90 
  -1  -6  -1  357.66   27.40 
   1   6   1  353.96   23.80 
  -1   6  -1  390.26   21.10 
   1   6   1  384.76   20.20 
  -1   6  -1  416.76   22.10 
  -1   6  -1  419.06   24.40 
   1   6   1  399.56   21.40 
   1   6   1  395.26   23.50 
   1   6   1  386.66   25.10 
   1   6   1  405.96   22.50 
  -1   6  -1  377.26   16.30 
  -1   6  -1  422.06   24.10 
  -1   6  -1  389.16   24.90 
  -2  -6  -1  387.36   31.40 
   2  -6   1  417.36   16.40 
   2  -6   1  420.56   21.70 
  -2  -6  -1  410.36   21.90 
   2  -6   1  456.65   31.50 
  -2  -6  -1  462.15   22.50 
   2  -6   1  432.66   21.50 
  -2  -6  -1  441.26   26.50 
   2  -6   1  413.06   20.90 
   2   6   1  415.16   23.40 
   2   6   1  409.66   21.80 
  -2   6  -1  407.66   22.10 
  -2   6  -1  455.05   26.50 
   2   6   1  479.25   29.80 
   2   6   1  398.96   26.10 
   2   6   1  405.36   22.60 
  -2   6  -1  433.86   24.40 
  -2   6  -1  410.66   22.20 
   2   6   1  444.36   23.00 
   3  -6   1  804.32   32.60 
  -3  -6  -1  817.42   34.20 
   3  -6   1  798.92   32.40 
   3  -6   1  800.72   34.30 
   3  -6   1  775.92   38.10 
  -3  -6  -1  773.82   33.60 
  -3  -6  -1  816.92   38.70 
  -3  -6  -1  795.82   35.00 
   3  -6   1  773.32   26.50 
  -3  -6  -1  783.42   34.00 
  -3   6  -1  940.91   49.50 
   3   6   1  843.32   34.40 
   3   6   1  814.42   34.60 
   3   6   1  884.81   40.30 
  -3   6  -1  853.91   38.20 
   3   6   1  815.62   34.20 
   3   6   1  851.21   47.40 
   3   6   1  854.41   35.80 
  -3   6  -1  832.92   39.00 
  -3   6  -1  831.42   34.10 
  -4  -6  -1  165.78   15.90 
   4  -6   1  151.28   18.10 
   4  -6   1  153.58    8.70 
   4  -6   1  159.78   18.10 
   4  -6   1  182.48   15.20 
  -4  -6  -1  162.68   15.40 
  -4  -6  -1  149.19   18.10 
  -4  -6  -1  145.69   16.00 
   4  -6   1  186.78   15.10 
  -4  -6  -1  134.19   12.70 
  -4  -6  -1  148.69   15.40 
  -4   6  -1  175.18   18.90 
   4   6   1  135.59   13.50 
  -4   6  -1  159.88   15.90 
   4   6   1  171.08   25.50 
  -4   6  -1  161.08   14.80 
   4   6   1  202.98   16.70 
   4   6   1  191.38   17.10 
  -4   6  -1  150.08   17.00 
   5  -6   1  440.66   23.20 
  -5  -6  -1  406.86   28.50 
   5  -6   1  449.46   23.00 
  -5  -6  -1  417.96   24.10 
  -5  -6  -1  424.06   36.20 
  -5  -6  -1  415.66   21.60 
   5  -6   1  426.26   25.00 
   5  -6   1  447.26   28.20 
  -5  -6  -1  414.66   24.40 
   5  -6   1  439.06   16.40 
  -5  -6  -1  439.76   28.90 
   5   6   1  454.65   25.00 
  -5   6  -1  399.16   24.70 
   5   6   1  428.16   25.50 
  -5   6  -1  397.46   25.60 
  -5   6  -1  424.86   28.20 
   5   6   1  410.86   24.20 
  -5   6  -1  422.86   23.80 
  -5   6  -1  443.16   25.00 
   6  -6   1   79.99   11.90 
  -6  -6  -1   60.89   12.00 
   6  -6   1   51.29   12.80 
   6  -6   1   56.29   12.10 
  -6  -6  -1   71.89   10.20 
  -6  -6  -1   59.29   12.10 
   6  -6   1   62.09   10.90 
  -6  -6  -1   56.29   12.10 
  -6   6  -1   76.09   14.50 
   6   6   1   61.09   11.70 
   6   6   1   53.09   12.00 
   6   6   1   72.99   13.00 
  -6   6  -1   75.29   13.20 
  -6   6  -1   79.69   13.90 
  -6   6  -1   79.29   13.20 
  -6   6  -1   77.69   13.00 
  -7  -6  -1  146.49   18.50 
   7  -6   1  142.89   15.80 
  -7  -6  -1  162.18   21.70 
   7  -6   1  163.78   16.40 
  -7  -6  -1  181.58   18.00 
   7  -6   1  151.18   10.10 
  -7  -6  -1  165.58   14.70 
  -7  -6  -1  167.08   18.00 
   7   6   1  176.08   19.80 
  -7   6  -1  164.08   17.60 
   7   6   1  183.58   17.30 
  -7   6  -1  167.68   20.50 
  -7   6  -1  173.68   17.90 
  -7   6  -1  159.78   17.70 
  -7   6  -1  173.68   18.30 
   7   6   1  164.88   18.00 
   8  -6   1  168.98   17.30 
  -8  -6  -1  189.08   18.20 
  -8  -6  -1  177.98   19.90 
   8  -6   1  198.78   20.80 
  -8  -6  -1  189.38   16.00 
   8  -6   1  179.58   11.50 
  -8  -6  -1  178.78   23.90 
  -8  -6  -1  196.58   19.20 
  -8   6  -1  169.08   17.80 
  -8   6  -1  170.88   20.10 
  -8   6  -1  167.48   19.10 
   8   6   1  190.38   19.30 
   8   6   1  157.48   20.10 
   8   6   1  172.58   20.20 
  -8   6  -1  182.78   18.10 
  -8   6  -1  155.98   19.00 
   8   6   1  175.38   19.70 
  -9  -6  -1  164.38   18.90 
   9  -6   1  175.78   21.10 
   9  -6   1  186.78   18.20 
  -9  -6  -1  199.68   22.50 
  -9  -6  -1  137.49   28.00 
  -9  -6  -1  179.58   21.10 
   9  -6   1  162.58   11.70 
  -9  -6  -1  172.88   17.90 
  -9   6  -1  153.38   19.50 
   9   6   1  140.59   20.30 
   9   6   1  209.78   20.60 
  -9   6  -1  173.28   21.10 
   9   6   1  140.09   19.50 
  -9   6  -1  155.28   18.10 
  -9   6  -1  153.68   20.70 
  -9   6  -1  164.28   18.00 
  -9   6  -1  164.68   20.70 
   9   6   1  188.28   19.60 
  10  -6   1   -2.70    3.50 
 -10  -6  -1    8.20    9.70 
  10  -6   1    1.80    9.30 
 -10  -6  -1   -5.00   13.40 
 -10  -6  -1    2.60    9.20 
  10  -6   1   10.10    9.00 
 -10  -6  -1    1.30    6.70 
  10  -6   1    0.70    4.60 
 -10   6  -1    2.90    9.20 
 -10   6  -1    6.80    8.30 
  10   6   1   15.10   13.70 
 -10   6  -1    5.50    9.00 
  10   6   1   10.30    9.20 
 -10   6  -1    0.50    9.00 
 -10  -7   1   26.10   12.60 
  10  -7  -1   17.40   12.00 
 -10  -7   1   24.60   18.90 
 -10  -7   1   27.80    6.80 
  10  -7  -1   28.10   11.20 
  10  -7  -1   32.90    7.60 
 -10  -7   1   25.60   18.80 
 -10  -7   1   23.20   13.20 
 -10   7   1    9.00   10.60 
 -10   7   1   43.50   12.40 
  10   7  -1   26.20   12.40 
  10   7  -1   24.50   22.20 
 -10   7   1    8.80    9.70 
  -9  -7   1  234.68   20.50 
   9  -7  -1  258.47   22.20 
  -9  -7   1  210.48   14.60 
  -9  -7   1  223.88   24.80 
  -9  -7   1  200.48   19.70 
   9  -7  -1  252.77   22.30 
  -9  -7   1  216.08   24.70 
   9  -7  -1  212.48   22.20 
   9  -7  -1  207.38   14.70 
   9  -7  -1  230.98   21.20 
  -9   7   1  259.67   21.80 
   9   7  -1  239.48   21.80 
  -9   7   1  261.97   24.80 
  -9   7   1  211.18   22.70 
  -9   7   1  276.87   23.80 
   9   7  -1  242.18   21.90 
   9   7  -1  228.58   25.10 
   8  -7  -1   31.70    6.80 
  -8  -7   1   30.60    6.60 
  -8  -7   1   28.60   11.70 
   8  -7  -1   25.30   10.00 
  -8  -7   1   56.59   13.30 
  -8  -7   1   19.40    9.60 
   8  -7  -1   37.80   10.90 
  -8  -7   1   26.70   11.50 
   8  -7  -1   31.00   11.10 
   8   7  -1   38.30   10.80 
  -8   7   1   32.70   10.90 
   8   7  -1   38.60   12.00 
  -8   7   1   30.40   12.00 
  -8   7   1   23.80   11.00 
  -8   7   1   20.30   10.90 
   8   7  -1   28.20   11.50 
   8   7  -1   15.70   11.00 
  -7  -7   1  149.49   19.40 
  -7  -7   1  168.78   16.30 
   7  -7  -1  172.68   20.90 
   7  -7  -1  161.28   19.70 
   7  -7  -1  179.38   12.70 
  -7  -7   1  152.58   22.10 
  -7  -7   1  168.38   21.10 
   7  -7  -1  158.08   17.70 
  -7  -7   1  161.58   12.10 
   7  -7  -1  166.18   16.80 
   7   7  -1  174.98   19.20 
  -7   7   1  192.98   21.40 
  -7   7   1  161.98   19.30 
   7   7  -1  190.38   18.20 
   7   7  -1  160.98   20.60 
  -7   7   1  155.88   17.30 
   7   7  -1  142.39   17.10 
  -7   7   1  177.08   18.70 
  -6  -7   1    7.10    6.80 
  -6  -7   1   27.60    6.00 
   6  -7  -1   39.20   10.90 
  -6  -7   1   37.30    9.70 
   6  -7  -1   26.20    6.50 
   6  -7  -1   17.80    9.40 
  -6  -7   1   48.60   12.80 
   6   7  -1   38.70   10.60 
  -6   7   1   33.50   10.80 
  -6   7   1   37.10   10.90 
   6   7  -1   39.40   10.60 
   6   7  -1   24.30   10.00 
  -6   7   1   11.90    9.60 
  -6   7   1   25.10   10.80 
   6   7  -1   30.80   11.30 
  -5  -7   1    4.10    7.90 
   5  -7  -1    9.90    7.60 
  -5  -7   1    5.10    6.20 
   5  -7  -1   20.40    5.50 
  -5  -7   1    8.40   11.70 
   5  -7  -1   -2.30    7.20 
   5  -7  -1   21.70    9.50 
  -5  -7   1    9.30    4.80 
  -5  -7   1    4.60    7.40 
   5  -7  -1   -0.70    6.30 
  -5  -7   1   17.00    9.20 
  -5   7   1    1.90    8.00 
  -5   7   1   14.20    9.50 
   5   7  -1   10.70    7.40 
   5   7  -1    4.50   10.00 
   5   7  -1    3.00    7.20 
   5   7  -1   10.10    9.40 
  -5   7   1    4.50    7.80 
   5   7  -1    2.60    7.00 
   4  -7  -1  146.39   14.70 
  -4  -7   1  154.38   11.50 
  -4  -7   1  150.48   15.00 
   4  -7  -1  163.98   16.40 
   4  -7  -1  149.59   12.00 
   4  -7  -1  157.98   16.30 
  -4  -7   1  176.28   16.00 
  -4  -7   1  172.88   19.60 
   4  -7  -1  155.38   18.10 
  -4  -7   1  152.78   19.10 
   4   7  -1  153.78   15.60 
  -4   7   1  197.98   17.90 
   4   7  -1  165.98   18.90 
   4   7  -1  171.78   21.40 
   4   7  -1  180.38   16.60 
   4   7  -1  160.18   18.80 
  -4   7   1  181.28   19.20 
  -4   7   1  180.68   19.60 
  -3  -7   1  251.37   17.80 
   3  -7  -1  249.97   21.10 
   3  -7  -1  256.47   32.30 
  -3  -7   1  246.08   17.30 
  -3  -7   1  223.88   21.40 
   3  -7  -1  252.87   18.60 
  -3  -7   1  246.58   14.00 
   3  -7  -1  247.18   18.40 
  -3  -7   1  249.48   17.10 
   3  -7  -1  263.47   15.00 
  -3   7   1  231.18   21.00 
   3   7  -1  259.27   21.70 
   3   7  -1  251.47   19.40 
   3   7  -1  244.98   18.30 
   3   7  -1  214.28   16.60 
   3   7  -1  236.68   23.40 
  -3   7   1  246.98   19.40 
  -3   7   1  246.98   22.20 
  -2  -7   1  211.28   13.80 
   2  -7  -1  206.78   14.10 
  -2  -7   1  177.68   14.40 
   2  -7  -1  210.88   17.10 
   2  -7  -1  200.08   17.80 
  -2  -7   1  214.58   16.40 
  -2  -7   1  216.48   20.60 
   2  -7  -1  236.78   20.60 
   2  -7  -1  194.38   16.70 
  -2  -7   1  186.18   15.40 
  -2   7   1  236.88   21.60 
   2   7  -1  213.38   15.20 
  -2   7   1  251.77   19.50 
   2   7  -1  245.78   18.80 
  -2   7   1  167.18   17.50 
   2   7  -1  247.48   22.70 
  -2   7   1  256.47   14.90 
   2   7  -1  249.58   20.30 
  -2   7   1  248.68   18.30 
  -2   7   1  192.48   17.60 
   2   7  -1  254.97   18.20 
  -1  -7   1  257.17   21.90 
   1  -7  -1  294.17   23.50 
   1  -7  -1  327.87   19.90 
  -1  -7   1  309.67   18.50 
   1  -7  -1  321.07   19.80 
  -1  -7   1  317.67   16.80 
   1  -7  -1  326.07   17.40 
  -1  -7   1  333.07   17.30 
   1  -7  -1  301.47   19.10 
  -1   7   1  306.77   25.00 
  -1   7   1  278.67   20.40 
  -1   7   1  310.57   20.90 
  -1   7   1  275.17   16.80 
   1   7  -1  257.47   15.90 
   1   7  -1  299.57   19.80 
   1   7  -1  278.07   21.50 
   1   7  -1  319.57   25.20 
  -1   7   1  262.87   19.00 
   0  -7  -1   14.70    8.20 
   0  -7   1   28.10    8.70 
   0  -7   1   11.40    5.30 
   0  -7   1    6.90    8.20 
   0  -7   1    5.40    5.60 
   0  -7  -1   17.00    7.30 
   0  -7  -1   16.10    8.90 
   0  -7  -1   20.20    8.40 
   0  -7  -1   10.90    6.00 
   0  -7   1   14.90    5.90 
   0   7  -1   25.50    6.00 
   0   7   1   27.50    8.70 
   0   7   1   26.60    9.10 
   0   7   1   12.60   10.50 
   0   7  -1   11.20    8.00 
   0   7  -1    8.60    9.30 
   0   7  -1   20.90    9.50 
   0   7  -1   26.60   16.40 
   0   7  -1   25.00    8.90 
   0   7   1   33.60    8.20 
   0   7   1   29.10    9.00 
   0   7   1   35.20    9.70 
  -1  -7  -1   85.69   12.30 
   1  -7   1   91.29    8.90 
  -1  -7  -1   91.59   21.30 
   1  -7   1  122.39   16.20 
   1  -7   1   99.39   12.10 
  -1  -7  -1   89.89   12.00 
   1  -7   1   95.69   12.40 
  -1   7  -1   76.49   13.00 
  -1   7  -1   88.29   12.90 
  -1   7  -1   92.09    8.80 
   1   7   1   74.99   12.90 
   1   7   1   85.29   12.90 
   1   7   1   93.29   15.70 
   1   7   1   88.79   11.20 
  -1   7  -1  118.29   16.60 
  -1   7  -1   83.49   14.60 
  -2  -7  -1  740.63   33.40 
   2  -7   1  708.83   30.80 
  -2  -7  -1  732.13   31.80 
   2  -7   1  724.03   37.00 
   2  -7   1  714.03   25.40 
   2  -7   1  704.43   30.60 
  -2  -7  -1  680.93   32.30 
   2  -7   1  720.73   31.80 
   2   7   1  718.03   32.90 
   2   7   1  684.73   32.20 
   2   7   1  728.73   35.60 
  -2   7  -1  730.53   33.30 
   2   7   1  749.92   38.40 
  -2   7  -1  713.63   33.00 
  -2   7  -1  729.43   35.50 
   2   7   1  748.53   34.40 
  -2   7  -1  680.73   36.60 
   3  -7   1   68.69   13.60 
  -3  -7  -1   58.09   11.30 
   3  -7   1   48.50    9.70 
  -3  -7  -1   45.20   10.60 
   3  -7   1   55.69   10.70 
   3  -7   1   54.59    8.90 
  -3  -7  -1   69.09   10.90 
   3  -7   1   51.19   12.90 
   3   7   1   56.09   10.70 
   3   7   1   65.79   12.80 
   3   7   1   81.19   15.90 
  -3   7  -1   54.59   13.20 
  -3   7  -1   72.39   12.30 
  -3   7  -1   51.99   12.70 
  -3   7  -1   57.99   11.20 
   3   7   1   58.19   12.30 
   3   7   1   78.09   12.90 
   4  -7   1  225.78   16.80 
  -4  -7  -1  199.48   18.80 
   4  -7   1  264.27   18.00 
   4  -7   1  216.08   18.40 
  -4  -7  -1  208.58   15.60 
   4  -7   1  237.88   21.80 
  -4  -7  -1  240.18   18.60 
   4  -7   1  242.78   11.00 
  -4   7  -1  240.88   21.00 
  -4   7  -1  233.08   18.70 
  -4   7  -1  250.97   23.30 
   4   7   1  228.98   19.50 
  -4   7  -1  228.38   18.50 
   4   7   1  229.78   18.80 
   4   7   1  216.28   18.10 
   4   7   1  224.98   20.60 
   5  -7   1   23.00    4.00 
  -5  -7  -1   15.30    9.30 
  -5  -7  -1   14.20    8.80 
  -5  -7  -1   14.50    8.80 
   5  -7   1   28.50   10.00 
   5  -7   1   37.40   10.10 
   5  -7   1   26.10   10.00 
  -5  -7  -1   19.60    7.00 
   5  -7   1   18.20   10.70 
  -5   7  -1   28.60   11.50 
   5   7   1   23.20    9.10 
   5   7   1   24.70   10.50 
  -5   7  -1   30.60   10.00 
  -5   7  -1   44.40   10.80 
   5   7   1   41.50   11.80 
  -5   7  -1   26.80   10.30 
   6  -7   1    8.60    9.80 
   6  -7   1   -4.30    6.10 
  -6  -7  -1   12.70   10.70 
  -6  -7  -1   14.40    8.40 
  -6  -7  -1    4.70    8.90 
  -6  -7  -1   30.00   11.10 
   6  -7   1   21.00    9.00 
   6  -7   1   17.40    3.90 
  -6  -7  -1   21.40    7.00 
  -6  -7  -1   23.20   10.80 
   6   7   1   31.40   11.10 
  -6   7  -1   19.20   10.40 
   6   7   1    9.30    9.80 
  -6   7  -1   25.30    9.10 
  -6   7  -1   20.20    9.60 
   6   7   1   25.40   10.30 
  -6   7  -1   23.80    9.90 
  -7  -7  -1  125.79   16.60 
  -7  -7  -1  171.08   19.80 
   7  -7   1  115.59   15.30 
  -7  -7  -1  145.49   14.00 
  -7  -7  -1  125.19   17.20 
  -7  -7  -1  121.59   28.60 
   7  -7   1  161.28   21.30 
  -7  -7  -1  105.39   20.70 
   7  -7   1  157.48   19.10 
  -7   7  -1  127.59   25.80 
   7   7   1  123.29   17.20 
   7   7   1  155.48   17.20 
   7   7   1  115.69   17.30 
  -7   7  -1  117.39   16.50 
   7   7   1  159.08   20.50 
  -7   7  -1  127.89   17.60 
  -7   7  -1  115.29   18.40 
  -8  -7  -1  231.08   20.40 
   8  -7   1  254.27   20.80 
   8  -7   1  221.38   19.90 
  -8  -7  -1  230.08   27.20 
   8  -7   1  290.77   23.80 
  -8  -7  -1  252.87   24.00 
  -8  -7  -1  230.08   17.90 
  -8  -7  -1  272.27   23.40 
   8   7   1  255.77   21.60 
   8   7   1  206.78   22.90 
   8   7   1  254.67   26.70 
  -8   7  -1  246.98   22.70 
  -8   7  -1  247.08   22.70 
  -8   7  -1  238.78   21.10 
   8   7   1  249.58   22.90 
  -8   7  -1  231.18   24.40 
  -9  -7  -1   49.40   14.10 
   9  -7   1   31.20   12.00 
   9  -7   1   36.30   10.70 
  -9  -7  -1   30.40    8.50 
  -9  -7  -1   37.30   12.00 
  -9   7  -1   33.70   11.70 
  -9   7  -1   43.60   16.40 
  -9   7  -1   39.00   11.30 
   9   7   1   52.79   13.40 
  -9   7  -1   21.00   11.60 
   9   7   1   51.29   16.20 
   8  -8  -1  165.98   21.50 
  -8  -8   1  125.39   21.30 
   8  -8  -1  139.59   20.60 
  -8  -8   1  161.38   18.30 
  -8  -8   1  150.38   11.90 
  -8  -8   1  121.59   20.50 
   8  -8  -1  158.48   19.60 
   8  -8  -1  156.38   18.60 
   8  -8  -1  150.28   11.70 
  -8  -8   1  145.29   18.90 
  -8   8   1  151.78   21.20 
  -8   8   1  136.69   19.80 
   8   8  -1  166.38   22.50 
  -8   8   1  149.29   19.80 
   8   8  -1  164.78   19.70 
   8   8  -1  166.68   18.70 
  -7  -8   1   13.50   10.10 
  -7  -8   1   23.20    5.90 
  -7  -8   1    5.70   16.50 
  -7  -8   1   12.20    9.80 
   7  -8  -1   19.20   11.00 
   7  -8  -1    8.40    9.00 
   7  -8  -1   16.60    5.70 
   7  -8  -1    4.70   12.30 
   7   8  -1   38.20   14.00 
   7   8  -1   27.00   11.70 
   7   8  -1   21.60   10.60 
  -7   8   1   23.40   13.00 
  -7   8   1   19.80   11.20 
  -7   8   1   27.20   12.30 
  -7   8   1   27.00   10.70 
   6  -8  -1  120.99   10.90 
  -6  -8   1  122.59   16.30 
   6  -8  -1  138.79   20.80 
   6  -8  -1  155.98   16.50 
  -6  -8   1  159.18   31.60 
  -6  -8   1  140.09   10.80 
  -6  -8   1  151.88   17.90 
   6  -8  -1  113.39   17.10 
   6  -8  -1  122.79   16.40 
   6   8  -1  137.79   16.30 
   6   8  -1  157.58   17.40 
   6   8  -1  132.19   17.70 
  -6   8   1  146.59   21.10 
  -6   8   1  144.59   18.60 
  -6   8   1  128.29   17.90 
  -6   8   1  119.99   17.80 
   6   8  -1  118.59   17.30 
  -5  -8   1  188.98   13.20 
   5  -8  -1  256.47   20.50 
  -5  -8   1  222.08   18.90 
   5  -8  -1  188.28   13.40 
  -5  -8   1  232.08   24.10 
  -5  -8   1  198.48   17.70 
   5  -8  -1  221.38   19.40 
   5  -8  -1  184.48   21.10 
   5   8  -1  224.88   21.40 
  -5   8   1  153.48   20.60 
  -5   8   1  179.48   21.70 
   5   8  -1  215.78   19.40 
   5   8  -1  207.28   19.30 
   5   8  -1  175.98   23.10 
   5   8  -1  223.48   18.70 
  -5   8   1  204.58   20.40 
  -5   8   1  218.88   20.90 
   4  -8  -1   57.99   11.70 
  -4  -8   1   37.20    9.50 
   4  -8  -1   64.39   14.00 
  -4  -8   1   39.40   11.30 
   4  -8  -1   42.90    7.50 
  -4  -8   1   66.29    8.60 
  -4  -8   1   44.70   13.80 
   4  -8  -1   19.40    7.70 
   4   8  -1   43.30   12.20 
   4   8  -1   36.50   12.00 
  -4   8   1   36.60   12.10 
  -4   8   1   38.90   11.60 
  -4   8   1   35.30   10.80 
   4   8  -1   25.70   13.20 
  -4   8   1   68.39   13.90 
   4   8  -1   38.90   12.10 
   4   8  -1   42.50   11.80 
   4   8  -1   31.80    8.80 
  -3  -8   1  270.07   15.70 
   3  -8  -1  258.67   23.70 
  -3  -8   1  298.07   19.10 
   3  -8  -1  288.87   21.30 
  -3  -8   1  270.47   24.20 
   3  -8  -1  299.17   21.50 
  -3  -8   1  275.07   20.00 
   3  -8  -1  254.07   15.90 
  -3   8   1  197.38   19.60 
   3   8  -1  273.27   22.60 
   3   8  -1  255.87   20.30 
   3   8  -1  275.67   23.50 
  -3   8   1  274.47   25.70 
   3   8  -1  267.27   20.30 
  -3   8   1  266.57   23.60 
   3   8  -1  283.27   27.10 
  -3   8   1  274.17   21.00 
  -3   8   1  268.47   22.60 
   3   8  -1  290.47   19.20 
  -2  -8   1   66.59   11.00 
  -2  -8   1   68.09   12.30 
   2  -8  -1   65.39   11.70 
  -2  -8   1   67.69    9.10 
   2  -8  -1   82.09   14.50 
   2  -8  -1   55.59   11.90 
   2  -8  -1   72.09    9.50 
  -2  -8   1   74.99   10.40 
  -2   8   1   58.89   14.90 
   2   8  -1   56.69   15.30 
   2   8  -1   75.29   13.30 
  -2   8   1   52.29    8.70 
  -2   8   1   73.19   13.40 
   2   8  -1   69.89   12.70 
  -2   8   1   75.89   14.00 
   2   8  -1   57.39    9.30 
   2   8  -1   51.59   11.70 
   1  -8  -1  104.89   13.40 
   1  -8  -1   86.39   10.80 
   1  -8  -1   97.39   13.60 
  -1  -8   1  124.69   14.50 
  -1  -8   1  105.59   11.60 
  -1  -8   1  109.59   13.90 
  -1  -8   1  113.79   11.60 
   1  -8  -1   84.79   15.50 
  -1   8   1   97.09   16.30 
   1   8  -1   81.19   10.40 
   1   8  -1  100.69   14.80 
   1   8  -1  103.69   14.90 
   1   8  -1   72.19   15.70 
  -1   8   1   94.29   14.50 
  -1   8   1  111.79   12.40 
  -1   8   1  107.79   18.20 
   1   8  -1   96.49   15.80 
   0  -8   1  102.39   10.40 
   0  -8   1   89.99   11.30 
   0  -8  -1   99.39   14.10 
   0  -8  -1  111.19   12.90 
   0  -8  -1   83.59   18.50 
   0  -8   1   90.39   13.10 
   0  -8  -1   46.10   12.60 
   0  -8   1   93.49   12.60 
   0   8  -1  102.79   17.00 
   0   8   1   81.59   16.60 
   0   8  -1  105.29   16.40 
   0   8   1   89.19   14.00 
   0   8   1   91.69   24.40 
   0   8  -1  103.89   14.90 
   0   8   1  109.79   12.70 
   0   8  -1   86.79   10.10 
   0   8  -1   74.39   13.30 
  -1  -8  -1  143.09   14.00 
  -1  -8  -1  163.78   16.80 
   1  -8   1  151.88   15.20 
   1  -8   1  147.69   11.10 
   1  -8   1  142.49   15.50 
   1  -8   1  141.09   14.10 
  -1  -8  -1  144.99   14.80 
   1   8   1  151.08   15.90 
   1   8   1  173.18   27.00 
  -1   8  -1  149.88   18.60 
  -1   8  -1  164.48   16.70 
  -1   8  -1  159.58   17.50 
   1   8   1  151.58   14.90 
   1   8   1  181.98   23.50 
  -1   8  -1  173.28   21.60 
  -1   8  -1  143.59   11.20 
  -1   8  -1  135.19   17.90 
   2  -8   1  185.98   16.70 
   2  -8   1  147.69   10.20 
   2  -8   1  171.88   16.10 
   2  -8   1  178.68   20.10 
  -2  -8  -1  155.58   16.10 
  -2  -8  -1  153.58   20.00 
   2  -8   1  164.08   16.10 
  -2   8  -1  172.28   16.90 
   2   8   1  107.09   21.00 
   2   8   1  142.49   15.80 
  -2   8  -1  150.18   18.60 
   2   8   1  154.08   18.10 
  -2   8  -1  133.09   16.50 
  -2   8  -1  154.48   19.90 
   2   8   1  129.09   15.10 
   2   8   1  129.29   19.40 
  -2   8  -1  158.08   21.00 
   3  -8   1   90.39   13.40 
  -3  -8  -1   80.39   14.40 
   3  -8   1   84.69    7.50 
   3  -8   1   78.99   15.80 
   3  -8   1   76.59   12.80 
  -3  -8  -1   94.09   13.80 
   3  -8   1   84.99   12.90 
  -3  -8  -1   93.69   13.90 
   3   8   1   97.59   15.00 
   3   8   1  114.29   15.30 
  -3   8  -1  104.89   15.20 
   3   8   1  100.19   13.80 
  -3   8  -1   93.59   16.80 
  -3   8  -1   99.19   16.70 
   3   8   1   78.99   15.50 
  -3   8  -1   98.09   14.90 
   3   8   1  107.79   18.70 
  -4  -8  -1   39.60   10.80 
  -4  -8  -1   53.09    9.80 
  -4  -8  -1   44.60   11.00 
   4  -8   1   39.80   10.60 
  -4  -8  -1   53.09   14.20 
   4  -8   1   60.29   14.30 
   4  -8   1   64.69   12.00 
  -4  -8  -1   79.29   13.80 
   4  -8   1   60.79    6.60 
  -4   8  -1   56.59   13.60 
   4   8   1   42.80   12.20 
  -4   8  -1   35.20   10.70 
   4   8   1   51.19   12.10 
   4   8   1   67.19   15.80 
   4   8   1   67.59   13.70 
   4   8   1   38.60   10.60 
  -4   8  -1   50.99   12.40 
  -4   8  -1   59.89   14.60 
  -5  -8  -1    6.70    7.80 
  -5  -8  -1    9.40    6.50 
  -5  -8  -1    6.30    8.10 
   5  -8   1    0.60    1.70 
  -5  -8  -1    9.00   10.80 
   5  -8   1    5.30    8.00 
  -5  -8  -1   -7.50    8.50 
   5  -8   1    8.20   14.40 
   5   8   1   -8.40    7.00 
  -5   8  -1    1.40   15.80 
  -5   8  -1   -1.50    9.20 
   5   8   1   10.10    8.90 
  -5   8  -1   -5.70    8.00 
   5   8   1    3.10    8.40 
   5   8   1   -0.10    9.30 
   5   8   1    2.30    8.20 
  -5   8  -1   -0.90    8.40 
   6  -8   1  158.18   17.00 
  -6  -8  -1  146.79   18.30 
   6  -8   1  123.99   17.40 
  -6  -8  -1  103.99   15.70 
  -6  -8  -1  115.59   13.50 
  -6  -8  -1  178.38   23.40 
   6  -8   1  116.39   19.50 
   6  -8   1  135.59   16.60 
  -6  -8  -1  110.69   16.80 
  -6  -8  -1  134.59   17.10 
   6   8   1  100.49   16.90 
   6   8   1  138.99   18.90 
   6   8   1  111.09   17.20 
   6   8   1  150.08   32.10 
  -6   8  -1  171.28   21.50 
  -6   8  -1  119.39   17.40 
   6   8   1  149.29   19.10 
  -6   8  -1  138.99   20.60 
  -6   8  -1  107.39   16.80 
   7  -8   1  105.69   15.60 
  -7  -8  -1   96.49   20.10 
  -7  -8  -1   79.99   11.50 
  -7  -8  -1   95.39   16.10 
  -7  -8  -1  116.19   17.10 
   7  -8   1  117.79   20.20 
   7  -8   1   98.59   16.60 
   7  -8   1   95.39   14.30 
  -7  -8  -1  108.89   18.70 
   7   8   1   70.69   15.50 
  -7   8  -1   87.89   20.20 
  -7   8  -1  115.49   25.30 
   7   8   1  105.39   17.20 
   7   8   1  164.98   21.70 
   7   8   1  128.99   19.30 
  -7   8  -1  130.59   17.60 
  -6  -9   1   19.10    6.00 
   6  -9  -1   19.20   11.80 
   6  -9  -1   29.60   14.00 
   6  -9  -1   18.80   10.40 
   6  -9  -1   51.79   13.10 
  -6  -9   1   51.39   12.50 
   6  -9  -1   30.90    6.80 
  -6  -9   1   27.20   10.00 
   6   9  -1   21.90   10.30 
   6   9  -1   31.70   12.10 
   6   9  -1   27.00   18.20 
  -6   9   1   44.00   12.50 
  -6   9   1   51.69   19.60 
   5  -9  -1  115.79   16.40 
  -5  -9   1  102.89   15.60 
  -5  -9   1  124.39   19.90 
   5  -9  -1  104.79   19.00 
   5  -9  -1  108.59   10.40 
   5  -9  -1  112.39   19.50 
   5  -9  -1  139.19   17.90 
  -5  -9   1  106.99   10.40 
  -5   9   1  137.89   21.70 
  -5   9   1   99.69   17.70 
   5   9  -1   96.99   14.90 
   5   9  -1   97.59   20.10 
   5   9  -1  112.99   18.50 
  -5   9   1  126.49   20.70 
   5   9  -1  119.99   18.80 
   5   9  -1  129.49   18.60 
  -5   9   1   84.19   17.20 
   4  -9  -1  148.69   18.40 
  -4  -9   1  156.28   16.20 
  -4  -9   1  118.59   15.20 
  -4  -9   1  143.69   21.10 
   4  -9  -1  143.79   19.70 
   4  -9  -1  156.68   22.20 
  -4  -9   1  158.88   18.60 
  -4  -9   1  150.18   12.20 
   4  -9  -1  145.09   11.70 
  -4   9   1  182.68   24.20 
  -4   9   1  164.18   18.90 
   4   9  -1  183.18   23.30 
  -4   9   1  121.79   18.70 
   4   9  -1  156.28   19.70 
   4   9  -1  163.88   18.70 
   4   9  -1  138.89   22.30 
   4   9  -1  132.49   18.10 
   4   9  -1  162.78   16.70 
  -4   9   1   99.99   18.10 
  -4   9   1  146.99   19.10 
   3  -9  -1   50.49   14.10 
  -3  -9   1   87.99   12.60 
  -3  -9   1   85.39   13.50 
  -3  -9   1   82.59   14.10 
   3  -9  -1   76.89   14.00 
  -3  -9   1   77.99   17.30 
   3  -9  -1   76.19   14.30 
   3  -9  -1   81.09   10.30 
  -3   9   1   94.19   17.90 
  -3   9   1   83.29   15.70 
  -3   9   1   74.69   14.60 
   3   9  -1   65.69   17.70 
  -3   9   1   58.59   15.60 
  -3   9   1   84.29   15.20 
   3   9  -1   83.39   15.40 
   3   9  -1   88.09   15.80 
   3   9  -1   91.19   16.60 
   3   9  -1   71.29   15.20 
  -2  -9   1  291.37   19.00 
   2  -9  -1  272.57   26.80 
  -2  -9   1  303.07   21.40 
  -2  -9   1  266.67   25.20 
  -2  -9   1  315.17   21.70 
   2  -9  -1  304.57   22.40 
   2  -9  -1  237.28   20.00 
   2  -9  -1  285.77   17.70 
   2   9  -1  276.07   24.50 
  -2   9   1  256.87   23.00 
   2   9  -1  240.78   18.10 
  -2   9   1  303.57   25.60 
   2   9  -1  263.77   28.00 
  -2   9   1  265.37   21.60 
   2   9  -1  291.17   22.40 
   2   9  -1  293.67   25.70 
  -2   9   1  255.37   28.00 
  -2   9   1  284.97   23.20 
   2   9  -1  225.18   25.30 
   1  -9  -1   85.39   13.10 
   1  -9  -1   90.19   12.30 
  -1  -9   1   68.99   15.60 
   1  -9  -1   77.19   13.60 
   1  -9  -1   70.49   16.90 
  -1  -9   1   67.99    9.80 
  -1  -9   1   74.99   12.80 
   1  -9  -1   72.09   13.30 
   1   9  -1   83.59   24.70 
   1   9  -1   85.69   15.00 
  -1   9   1  110.49   13.20 
   1   9  -1   91.59   18.50 
   1   9  -1   96.49   12.10 
  -1   9   1   93.59   15.60 
   1   9  -1   88.09   15.80 
  -1   9   1   82.29   17.40 
  -1   9   1   80.49   15.00 
   1   9  -1  101.59   17.80 
  -1   9   1  108.19   18.00 
  -1   9   1   99.19   16.50 
   0  -9   1   34.30    7.20 
   0  -9   1   32.50   10.90 
   0  -9   1   57.49   10.00 
   0  -9  -1   41.30   11.70 
   0  -9  -1   26.40    8.20 
   0  -9  -1   65.39   15.90 
   0  -9  -1   42.20    9.90 
   0  -9   1   48.20   12.80 
   0  -9  -1   39.90   11.70 
   0   9  -1   48.50    8.10 
   0   9  -1   40.70   11.90 
   0   9  -1   38.40   14.50 
   0   9   1   38.20   11.80 
   0   9  -1   35.50   13.20 
   0   9   1   46.60   11.90 
   0   9   1   34.80   11.30 
   0   9   1   42.60   15.30 
   0   9   1   53.79   14.20 
   0   9   1   43.60    9.10 
   0   9  -1   24.80   11.40 
  -1  -9  -1  123.19   14.90 
  -1  -9  -1  122.59   15.80 
  -1  -9  -1  130.99   17.00 
   1  -9   1  117.99   14.50 
   1  -9   1  134.89   11.00 
   1  -9   1   97.79   18.20 
  -1  -9  -1  111.19   18.40 
  -1  -9  -1  129.69   15.00 
   1  -9   1  117.79   16.30 
   1   9   1  190.98   23.30 
  -1   9  -1  131.19   19.40 
   1   9   1  137.29   17.70 
  -1   9  -1  109.39   18.80 
  -1   9  -1  105.79   17.80 
   1   9   1  123.49   17.60 
  -1   9  -1  127.49   17.60 
   1   9   1  140.89   18.20 
   1   9   1  133.79   15.30 
   1   9   1  135.09   20.70 
  -2  -9  -1  107.89   13.20 
  -2  -9  -1   72.69   15.60 
  -2  -9  -1   99.19   15.00 
  -2  -9  -1   78.69   12.90 
   2  -9   1  122.89   14.60 
   2  -9   1   86.89   14.40 
   2  -9   1   92.29   17.30 
  -2  -9  -1   90.89   23.40 
   2  -9   1   92.09    8.60 
   2  -9   1   75.79   12.70 
   2   9   1   72.49   14.60 
  -2   9  -1   98.09   17.10 
  -2   9  -1   67.89   17.00 
  -2   9  -1   76.69   15.20 
   2   9   1   57.79   16.60 
  -2   9  -1   90.99   15.40 
   2   9   1   93.49   16.40 
   2   9   1  116.89   15.20 
   2   9   1   88.39   16.80 
  -2   9  -1  106.59   16.10 
   2   9   1  103.69   15.90 
  -3  -9  -1  164.98   19.40 
  -3  -9  -1  216.88   19.10 
  -3  -9  -1  204.58   24.00 
  -3  -9  -1  187.98   19.50 
   3  -9   1  212.88   19.00 
   3  -9   1  204.78   24.70 
   3   9   1  207.18   20.90 
   3   9   1  187.38   25.90 
  -3   9  -1  177.28   19.30 
   3   9   1  201.48   19.50 
   3   9   1  185.68   21.60 
  -3   9  -1  206.88   23.00 
  -3   9  -1  177.68   24.10 
   3   9   1  207.58   20.80 
  -3   9  -1  173.38   21.70 
   3   9   1  229.28   21.80 
  -3   9  -1  196.08   20.50 
  -4  -9  -1   47.00   13.70 
   4  -9   1   35.20   11.00 
  -4  -9  -1   37.40   11.10 
   4  -9   1   45.70   11.40 
  -4  -9  -1   59.09   13.70 
   4  -9   1   57.99   12.20 
  -4  -9  -1   50.89   12.80 
   4  -9   1   35.10   13.80 
  -4  -9  -1   41.90    9.40 
  -4   9  -1   63.99   15.80 
  -4   9  -1   50.09   12.80 
   4   9   1   46.60   12.50 
   4   9   1   59.59   14.20 
   4   9   1   43.50   19.20 
   4   9   1   38.80   11.40 
   4   9   1   59.09   13.50 
  -5  -9  -1  198.98   34.30 
  -5  -9  -1  158.98   15.00 
   5  -9   1  159.48   16.90 
   5  -9   1  152.28   29.70 
  -5  -9  -1  170.48   18.70 
  -5  -9  -1  164.68   18.90 
   5  -9   1  153.48   18.60 
   5   9   1  157.18   21.20 
   5   9   1  167.38   19.70 
  -5   9  -1  152.68   21.00 
  -5   9  -1  164.88   18.60 
   5   9   1  145.29   19.40 
  -5   9  -1  121.79   20.30 
   5   9   1  164.38   19.90 
   3 -10  -1   53.79    8.50 
   3  10  -1   57.49   14.10 
   3  10  -1   27.80    9.10 
  -2 -10   1   37.50   12.70 
   2 -10  -1   38.70    8.20 
   2 -10  -1   57.49   12.90 
  -2 -10   1   68.59   11.30 
   2 -10  -1   53.19   15.40 
  -2 -10   1   49.99   11.70 
   2 -10  -1   50.59   12.70 
   2  10  -1   59.79   11.10 
   2  10  -1   60.89   14.60 
  -2  10   1   52.29   13.30 
  -2  10   1   52.29   18.80 
   2  10  -1   34.40   18.30 
  -2  10   1   48.90   12.80 
   2  10  -1   57.09   15.00 
  -1 -10   1   16.40    9.20 
  -1 -10   1   -4.50    4.00 
  -1 -10   1    5.50   10.00 
   1 -10  -1    4.80    6.10 
   1 -10  -1   17.30   10.20 
   1 -10  -1   -2.00    9.70 
  -1 -10   1    6.50    5.60 
   1  10  -1   14.30   10.90 
   1  10  -1   -5.00   13.80 
  -1  10   1    5.50    9.10 
  -1  10   1    6.70    7.10 
  -1  10   1   14.80   14.90 
   1  10  -1    6.60    6.20 
   1  10  -1   13.20   10.60 
  -1  10   1   18.00   10.50 
   0 -10  -1   62.69   14.20 
   0 -10  -1   46.80    9.20 
   0 -10  -1   45.90   12.40 
   0 -10   1   55.69    8.30 
   0 -10   1   33.90   11.90 
   0 -10   1   47.40   11.70 
   0  10   1   57.19   12.70 
   0  10  -1   28.00   14.40 
   0  10  -1   56.59   13.70 
   0  10   1   55.29   10.60 
   0  10   1   42.70   18.90 
   0  10  -1   56.79    9.20 
   0  10  -1   48.10   13.60 
   0  10   1   71.39   14.60 
  -1 -10  -1   94.89   13.50 
   1 -10   1   88.69   13.90 
  -1 -10  -1   68.39   22.90 
   1 -10   1   76.69    9.30 
   1 -10   1   83.59   13.80 
  -1 -10  -1  103.09   16.20 
  -1  10  -1   79.99   24.50 
   1  10   1   75.59   14.30 
  -1  10  -1   80.99   15.00 
   1  10   1   38.20   18.20 
   1  10   1   86.69   12.90 
   1  10   1   87.29   15.30 
  -1  10  -1   90.19   20.90 
  -2 -10  -1   43.00   10.40 
   2 -10   1   47.30   11.40 
  -2 -10  -1   54.79   16.50 
   2 -10   1   41.00   11.50 
  -2  10  -1   37.30   15.90 
   2  10   1   48.80   13.50 
   2  10   1   61.79   12.20 
  -2  10  -1   33.40   14.90 
  -2  10  -1   43.70   12.10 
   2  10   1   30.40   12.20 
   2  10   1   25.20   16.30 
 -14   0   2    1.10    9.00 
 -14   0   2    6.50    8.70 
  14   0  -2   13.30    9.90 
  14   0  -2    7.00   10.00 
  14   0  -2    5.90    7.40 
  14   0  -2   23.70   11.00 
 -14   0   2   26.00   11.80 
 -13   0   2  287.17   26.90 
  13   0  -2  304.67   24.00 
 -13   0   2  275.17   22.70 
 -13   0   2  270.17   23.50 
 -13   0   2  307.57   23.00 
  13   0  -2  300.77   23.50 
 -13   0   2  302.27   23.10 
  13   0  -2  265.07   20.90 
  13   0  -2  275.97   22.20 
  12   0  -2  434.56   27.30 
  12   0  -2  427.16   25.90 
 -12   0   2  409.06   25.90 
  12   0  -2  418.76   27.90 
 -12   0   2  446.86   26.80 
  12   0  -2  448.56   27.30 
 -12   0   2  404.96   26.50 
 -11   0   2  224.18   19.10 
  11   0  -2  218.68   18.20 
 -11   0   2  214.38   19.40 
  11   0  -2  241.08   19.10 
  11   0  -2  232.58   18.90 
  11   0  -2  189.68   18.30 
 -10   0   2  167.98   15.40 
  10   0  -2  155.88   15.90 
  10   0  -2  163.78   18.30 
  10   0  -2  168.18   16.50 
  10   0  -2  180.18   16.00 
 -10   0   2  170.98   18.40 
 -10   0   2  139.99   15.30 
  10   0  -2  161.38   15.40 
   9   0  -2 1639.34   60.69 
   9   0  -2 1598.24   55.99 
   9   0  -2 1594.44   56.19 
  -9   0   2 1622.84   56.09 
   9   0  -2 1560.44   55.59 
  -9   0   2 1622.74   56.59 
   9   0  -2 1573.64   56.09 
  -9   0   2 1660.23   61.19 
   9   0  -2 1652.53   56.89 
  -8   0   2  280.47   16.90 
   8   0  -2  314.17   20.90 
   8   0  -2  268.87   17.30 
   8   0  -2  261.77   17.00 
   8   0  -2  276.67   17.80 
  -8   0   2  265.77   17.20 
  -8   0   2  292.87   20.30 
   8   0  -2  287.37   17.40 
  -8   0   2  269.57   16.80 
  -8   0   2  265.27   17.20 
  -7   0   2 1826.42   62.39 
  -7   0   2 1805.02   59.69 
   7   0  -2 1880.51   62.89 
  -7   0   2 1853.41   59.19 
   7   0  -2 1855.01   59.69 
  -7   0   2 1886.91   59.39 
   7   0  -2 1762.12   59.39 
   7   0  -2 1789.22   58.99 
  -7   0   2 1826.02   59.29 
   7   0  -2 1893.61   59.49 
  -6   0   2  294.67   15.60 
   6   0  -2  284.77   15.40 
  -6   0   2  289.37   18.20 
   6   0  -2  261.57   15.60 
   6   0  -2  241.78   17.80 
  -6   0   2  284.17   15.80 
   6   0  -2  270.87   14.90 
  -6   0   2  287.57   15.00 
   6   0  -2  276.17   15.20 
  -6   0   2  286.87   15.20 
  -5   0   2 6414.06  176.68 
  -5   0   2 6114.09  178.98 
   5   0  -2 6253.27  179.28 
   5   0  -2 6394.76  178.08 
   5   0  -2 6275.37  176.68 
  -5   0   2 6345.07  178.08 
  -5   0   2 6153.28  176.48 
   5   0  -2 6250.27  176.88 
   5   0  -2 6222.28  176.78 
  -5   0   2 6680.53  185.98 
   4   0  -2  220.58   10.90 
  -4   0   2  207.08   10.50 
   4   0  -2  199.58   12.20 
   4   0  -2  204.98   12.20 
   4   0  -2  190.88   12.20 
  -4   0   2  200.98   11.00 
  -4   0   2  216.18   11.00 
  -4   0   2  187.58   11.70 
   4   0  -2  204.18   11.20 
  -4   0   2  194.78   12.50 
  -3   0   2   77.99    6.60 
  -3   0   2   87.19    8.00 
  -3   0   2   70.49   11.00 
  -3   0   2   80.29    6.70 
   3   0  -2   85.09    6.90 
   3   0  -2   78.39    8.10 
   3   0  -2   79.49    7.00 
   3   0  -2  115.19    8.80 
   3   0  -2   73.59    6.60 
  -3   0   2   76.39    6.50 
   0   0  -2 3024.20   82.79 
   0   0  -2 3040.00   83.49 
   0   0  -2 2934.61   84.49 
   0   0  -2 3095.59   82.89 
   0   0  -2 3060.09   85.29 
   0   0   2 3104.49   84.59 
   2   0   2  245.88   10.60 
   2   0   2  245.08   10.80 
  -2   0  -2  262.77   11.60 
  -2   0  -2  243.58   14.30 
  -2   0  -2  266.87   11.10 
   2   0   2  258.37    7.70 
   2   0   2  248.18   11.40 
   2   0   2  246.28   12.80 
  -2   0  -2  249.58   12.70 
  -2   0  -2  250.17   11.50 
  -3   0  -2   38.70    5.80 
  -3   0  -2   39.00    6.30 
  -3   0  -2   36.20    6.80 
  -3   0  -2   37.30    6.70 
   3   0   2   34.60    5.30 
   3   0   2   35.10    5.60 
   3   0   2   36.70    6.70 
   3   0   2   34.70    3.50 
  -3   0  -2   33.50    6.30 
   3   0   2   36.90    6.00 
  -4   0  -2   -1.40    5.20 
   4   0   2   -2.30    4.40 
  -4   0  -2    6.10    5.90 
   4   0   2    5.70    5.40 
  -4   0  -2    1.00    5.20 
  -4   0  -2    2.00    4.50 
   4   0   2    1.30    4.50 
   4   0   2    4.30    4.30 
  -4   0  -2   -1.00    4.50 
   4   0   2    1.70    2.50 
   5   0   2 1510.75   51.39 
  -5   0  -2 1546.25   52.69 
   5   0   2 1539.15   49.10 
   5   0   2 1498.45   45.20 
   5   0   2 1507.95   49.10 
  -5   0  -2 1515.15   51.49 
  -5   0  -2 1536.15   49.99 
   5   0   2 1520.45   49.40 
  -5   0  -2 1502.75   49.50 
  -6   0  -2  250.37   18.20 
   6   0   2  246.88   11.90 
   6   0   2  247.48   15.40 
   6   0   2  232.78   14.80 
  -6   0  -2  264.57   17.20 
  -6   0  -2  259.47   15.90 
   6   0   2  261.17   17.50 
   6   0   2  268.97   15.60 
  -7   0  -2  550.44   26.00 
   7   0   2  570.74   27.90 
   7   0   2  550.54   25.50 
  -7   0  -2  545.65   28.90 
   7   0   2  542.55   25.30 
  -7   0  -2  559.94   27.70 
   7   0   2  538.35   25.10 
  -7   0  -2  570.54   26.80 
   8   0   2    0.10    4.00 
  -8   0  -2    2.10    8.00 
  -8   0  -2   -1.60    6.50 
   8   0   2   -0.50    6.50 
   8   0   2   -1.20    7.30 
  -8   0  -2    5.20    7.70 
   8   0   2    0.30    7.50 
   8   0   2   -1.20    5.70 
  -8   0  -2    2.60    7.40 
  -9   0  -2  601.04   34.00 
   9   0   2  509.65   27.00 
   9   0   2  578.04   27.80 
   9   0   2  565.64   22.90 
   9   0   2  466.75   35.70 
  -9   0  -2  559.24   28.80 
  -9   0  -2  567.54   29.60 
  -9   0  -2  519.35   29.90 
   9   0   2  585.24   31.10 
 -10   0  -2    3.70    9.20 
  10   0   2    4.30    4.60 
 -10   0  -2   -3.20    9.50 
  10   0   2   -7.90    6.80 
  10   0   2   -0.60    7.00 
 -10   0  -2   -9.00    8.50 
  10   0   2  -15.10    7.10 
 -10   0  -2    6.70    7.90 
  11   0   2  170.78   17.40 
  11   0   2  175.48   17.90 
  11   0   2  205.08   23.40 
 -11   0  -2  180.38   18.70 
  11   0   2  198.98   24.70 
 -11   0  -2  215.18   20.10 
 -11   0  -2  200.88   20.80 
 -11   0  -2  209.88   35.20 
  11   0   2  197.98   13.50 
 -12   0  -2   45.50   15.20 
 -12   0  -2   44.50   12.10 
  12   0   2   37.00   11.30 
 -12   0  -2   32.90   17.30 
  12   0   2   35.10   11.30 
  12   0   2   52.29   12.60 
  12   0   2   41.90    7.40 
 -14  -1   2  247.28   22.00 
  14  -1  -2  314.07   26.90 
  14  -1  -2  244.88   20.60 
  14  -1  -2  243.38   22.90 
  14  -1  -2  258.57   23.30 
 -14  -1   2  262.57   22.90 
 -14   1   2  247.08   23.00 
 -14   1   2  254.17   22.00 
  14   1  -2  261.77   22.70 
  14   1  -2  231.88   21.00 
  14   1  -2  258.97   24.00 
  13  -1  -2   80.19   14.80 
 -13  -1   2   60.89   13.40 
 -13  -1   2   69.19   13.80 
 -13  -1   2   61.69   16.10 
  13  -1  -2   71.89   12.70 
  13  -1  -2   78.69   14.00 
  13  -1  -2   71.09   14.30 
 -13  -1   2   63.19   13.20 
  13   1  -2   91.49   15.50 
 -13   1   2   82.89   14.90 
 -13   1   2   77.29   13.50 
  13   1  -2   81.69   15.20 
 -13   1   2   70.89   18.70 
  13   1  -2  101.19   15.70 
  13   1  -2   75.19   15.60 
  13   1  -2   72.69   14.90 
 -13   1   2   84.69   14.50 
  13   1  -2   81.69   16.90 
  12  -1  -2   11.60    9.40 
  12  -1  -2    9.50   10.10 
  12  -1  -2   29.30   11.00 
 -12  -1   2   11.10    8.30 
 -12  -1   2   10.70    9.50 
  12  -1  -2   18.80    9.10 
 -12  -1   2    8.10    8.60 
 -12  -1   2   16.00   10.50 
  12   1  -2   11.90    8.00 
  12   1  -2    4.90    9.50 
 -12   1   2   -0.90   10.40 
  12   1  -2    9.90   10.20 
 -12   1   2   21.00    9.50 
  12   1  -2   16.70   10.20 
  12   1  -2    7.20    8.30 
 -12   1   2    4.60    7.80 
 -12   1   2   13.00    9.10 
  12   1  -2    8.70    8.00 
 -12   1   2   21.90    8.90 
  11  -1  -2  198.98   19.10 
 -11  -1   2  212.68   17.80 
 -11  -1   2  188.18   18.30 
  11  -1  -2  188.68   18.60 
  11  -1  -2  196.48   17.50 
  11  -1  -2  210.48   18.00 
 -11   1   2  183.48   17.30 
  11   1  -2  210.58   18.10 
 -11   1   2  186.28   17.20 
 -11   1   2  183.98   18.20 
  11   1  -2  179.98   17.40 
  11   1  -2  208.78   18.00 
  11   1  -2  191.38   20.80 
 -11   1   2  175.38   17.10 
  10  -1  -2  198.08   16.90 
  10  -1  -2  202.28   17.90 
 -10  -1   2  209.18   16.80 
  10  -1  -2  207.38   17.30 
 -10  -1   2  191.88   20.40 
 -10  -1   2  180.58   15.90 
  10  -1  -2  217.08   17.20 
 -10   1   2  186.68   16.50 
 -10   1   2  204.58   16.80 
 -10   1   2  190.48   16.60 
  10   1  -2  187.78   20.10 
 -10   1   2  201.48   18.20 
  10   1  -2  215.28   17.70 
  10   1  -2  188.18   16.90 
  10   1  -2  178.88   16.00 
  10   1  -2  182.68   17.30 
 -10   1   2  163.38   18.90 
 -10   1   2  188.58   16.00 
  -9  -1   2  256.57   17.40 
   9  -1  -2  251.07   17.20 
   9  -1  -2  268.57   19.20 
  -9  -1   2  269.37   21.10 
   9  -1  -2  233.88   17.50 
  -9  -1   2  249.97   18.50 
   9  -1  -2  263.97   18.00 
  -9   1   2  263.57   18.40 
  -9   1   2  308.77   19.10 
  -9   1   2  270.27   19.20 
   9   1  -2  360.16   24.90 
   9   1  -2  284.67   19.50 
   9   1  -2  278.77   18.50 
  -9   1   2  255.77   17.90 
   9   1  -2  272.07   17.70 
   9   1  -2  293.37   19.50 
  -9   1   2  267.47   17.80 
   9   1  -2  269.47   17.60 
  -9   1   2  338.27   23.60 
  -8  -1   2 1287.57   44.60 
  -8  -1   2 1248.58   47.90 
  -8  -1   2 1262.87   43.80 
   8  -1  -2 1243.18   44.60 
  -8  -1   2 1264.37   44.30 
   8  -1  -2 1267.67   45.60 
   8  -1  -2 1229.58   44.30 
   8   1  -2 1206.68   44.80 
  -8   1   2 1191.38   44.00 
  -8   1   2 1224.98   45.30 
  -8   1   2 1183.78   44.00 
  -8   1   2 1275.17   44.00 
   8   1  -2 1180.68   42.90 
  -8   1   2 1248.18   48.10 
   8   1  -2 1191.78   47.80 
   8   1  -2 1209.58   44.90 
   8   1  -2 1219.08   44.10 
   8   1  -2 1230.78   44.50 
  -8   1   2 1263.07   45.00 
  -7  -1   2  639.84   25.50 
   7  -1  -2  631.84   26.40 
  -7  -1   2  621.44   28.80 
  -7  -1   2  626.04   26.00 
   7  -1  -2  642.24   26.90 
   7  -1  -2  666.03   27.60 
  -7  -1   2  619.74   26.10 
   7  -1  -2  650.43   26.50 
  -7   1   2  648.64   27.20 
  -7   1   2  629.94   26.60 
   7   1  -2  628.84   26.20 
   7   1  -2  649.04   26.70 
  -7   1   2  641.04   26.40 
  -7   1   2  655.63   27.60 
   7   1  -2  642.14   29.80 
   7   1  -2  604.64   26.80 
  -7   1   2  625.94   25.50 
   7   1  -2  604.54   24.90 
  -7   1   2  592.24   28.50 
   7   1  -2  613.24   26.80 
  -6  -1   2 2799.82   86.49 
  -6  -1   2 2921.91   85.99 
  -6  -1   2 2905.81   86.89 
  -6  -1   2 2930.71   90.49 
   6  -1  -2 2868.31   87.29 
   6  -1  -2 2876.81   87.99 
   6  -1  -2 2894.81   90.09 
   6  -1  -2 2845.82   87.99 
   6  -1  -2 2786.22   86.99 
   6   1  -2 3029.60   88.79 
  -6   1   2 2901.71   89.99 
   6   1  -2 2981.10   86.09 
  -6   1   2 3002.10   86.39 
  -6   1   2 2969.30   88.29 
   6   1  -2 3009.30   87.39 
  -6   1   2 2915.11   87.29 
  -6   1   2 2943.21   87.39 
   6   1  -2 2978.40   87.69 
  -6   1   2 2973.70   88.49 
   6   1  -2 2900.21   90.39 
   5  -1  -2 2352.46   71.69 
   5  -1  -2 2404.86   70.89 
   5  -1  -2 2388.36   70.79 
  -5  -1   2 2446.36   70.59 
   5  -1  -2 2430.26   73.19 
  -5  -1   2 2366.06   69.19 
   5  -1  -2 2369.96   71.59 
  -5  -1   2 2375.16   70.29 
  -5  -1   2 2393.06   73.39 
  -5   1   2 2342.17   72.79 
  -5   1   2 2422.36   70.89 
   5   1  -2 2337.87   70.69 
  -5   1   2 2318.47   71.69 
   5   1  -2 2318.97   71.79 
   5   1  -2 2291.77   73.19 
  -5   1   2 2333.57   70.49 
  -5   1   2 2319.67   69.29 
   5   1  -2 2330.47   70.39 
   5   1  -2 2323.77   68.99 
  -5   1   2 2355.76   71.59 
  -4  -1   2 2043.20   60.79 
   4  -1  -2 2009.00   62.39 
   4  -1  -2 2014.60   62.09 
  -4  -1   2 2091.19   61.19 
   4  -1  -2 1984.50   61.59 
  -4  -1   2 1983.20   59.79 
  -4  -1   2 1972.80   60.99 
   4  -1  -2 2042.80   63.19 
  -4  -1   2 2014.70   63.79 
   4   1  -2 2146.59   64.29 
   4   1  -2 2089.59   63.89 
  -4   1   2 2154.08   61.79 
   4   1  -2 2168.28   72.49 
  -4   1   2 2148.78   60.39 
  -4   1   2 2167.48   63.29 
  -4   1   2 2117.09   63.29 
   4   1  -2 2089.89   59.99 
   4   1  -2 2114.09   61.49 
  -4   1   2 2202.48   69.99 
   3  -1  -2 5550.84  150.98 
   3  -1  -2 5196.68  150.78 
   3  -1  -2 5469.35  151.38 
  -3  -1   2 5415.16  147.89 
  -3  -1   2 5450.45  151.98 
   3  -1  -2 5386.66  152.08 
   3  -1  -2 5322.47  148.49 
  -3   1   2 5530.85  148.59 
   3   1  -2 5420.96  149.49 
  -3   1   2 5526.95  149.99 
  -3   1   2 5572.24  156.08 
  -3   1   2 5036.60  150.98 
   3   1  -2 5346.06  149.09 
   3   1  -2 5447.46  151.98 
   2  -1  -2 1103.79   34.20 
   2  -1  -2 1066.89   32.60 
   2  -1  -2 1088.29   32.70 
  -2  -1   2 1075.99   32.30 
  -2  -1   2 1069.09   34.10 
   2  -1  -2 1024.30   31.70 
  -2  -1   2 1090.89   31.30 
  -2  -1   2 1054.99   31.10 
  -2   1   2 1098.49   32.60 
  -2   1   2 1063.69   33.90 
  -2   1   2 1117.99   32.50 
  -2   1   2 1103.99   31.80 
   2   1  -2 1070.99   31.60 
   2   1  -2 1109.79   32.40 
   2   1  -2 1082.29   31.60 
   2   1  -2 1088.79   34.30 
   2   1  -2 1049.09   30.10 
  -2   1   2 1110.29   32.50 
   1  -1  -2 1575.14   45.40 
  -1  -1   2 1656.03   47.20 
   1  -1  -2 1580.54   45.50 
  -1  -1   2 1591.64   44.20 
   1  -1  -2 1589.74   46.50 
   1  -1  -2 1587.04   46.60 
   1  -1  -2 1595.14   46.00 
  -1  -1   2 1596.24   46.40 
  -1   1   2 1588.44   46.50 
   1   1  -2 1606.44   44.30 
   1   1  -2 1636.64   47.20 
  -1   1   2 1557.94   45.20 
  -1   1   2 1556.44   46.40 
   1   1  -2 1533.55   43.60 
  -1   1   2 1572.14   45.30 
   1   1  -2 1602.44   46.30 
   1   1  -2 1516.65   43.60 
   0  -1  -2 5253.67  143.99 
   0  -1  -2 5151.38  143.99 
   0  -1  -2 5264.17  145.19 
   0   1   2 5300.67  145.19 
  -1  -1  -2  137.89    7.60 
   1  -1   2  149.19    6.20 
  -1  -1  -2  134.49    8.30 
  -1  -1  -2  140.09    8.00 
   1  -1   2  151.58    6.60 
  -1  -1  -2  157.78    9.80 
   1  -1   2  153.88    8.90 
  -1  -1  -2  146.29    9.00 
   1  -1   2  139.09    6.50 
  -1   1  -2  152.38    9.20 
  -1   1  -2  145.79   10.30 
   1   1   2  149.19    7.70 
  -1   1  -2  140.29    7.20 
   1   1   2  145.59    7.90 
   1   1   2  147.89    8.10 
   1   1   2  148.09    7.10 
  -1   1  -2  150.18    6.10 
  -1   1  -2  148.99    7.20 
  -2  -1  -2  454.65   17.90 
  -2  -1  -2  441.46   16.60 
   2  -1   2  427.56   15.40 
  -2  -1  -2  403.26   16.70 
   2  -1   2  439.46   15.50 
   2  -1   2  438.06   14.80 
   2  -1   2  424.06   17.80 
  -2  -1  -2  441.16   17.70 
  -2  -1  -2  430.16   16.60 
  -2   1  -2  433.06   21.70 
  -2   1  -2  427.76   14.20 
  -2   1  -2  443.86   16.20 
  -2   1  -2  419.86   14.80 
   2   1   2  428.56   16.30 
   2   1   2  427.56   17.30 
  -2   1  -2  417.16   16.00 
   2   1   2  436.16   17.70 
   2   1   2  413.76   16.20 
   2   1   2  450.15   17.00 
  -2   1  -2  440.26   18.00 
  -3  -1  -2 3701.63  107.39 
   3  -1   2 3769.52  106.29 
   3  -1   2 3656.73  103.99 
   3  -1   2 3746.73  109.09 
  -3  -1  -2 3624.04  108.09 
  -3  -1  -2 3748.62  108.09 
   3  -1   2 3684.23  106.09 
   3  -1   2 3686.13  106.09 
  -3  -1  -2 3733.13  108.59 
  -3  -1  -2 3684.63  107.09 
   3   1   2 3707.53  106.79 
   3   1   2 3833.62  108.79 
  -3   1  -2 3774.22  107.49 
  -3   1  -2 3801.02  106.89 
   3   1   2 3721.43  108.99 
  -3   1  -2 3842.42  104.19 
   3   1   2 3870.81  107.49 
   3   1   2 3825.32  108.09 
  -3   1  -2 3878.21  109.49 
   4  -1   2 1874.01   53.29 
   4  -1   2 1866.41   55.49 
  -4  -1  -2 1940.11   57.29 
   4  -1   2 1835.62   58.79 
  -4  -1  -2 1881.81   58.59 
  -4  -1  -2 1873.51   57.29 
  -4  -1  -2 2142.69   60.19 
   4  -1   2 1812.62   55.79 
   4  -1   2 1892.91   55.99 
  -4  -1  -2 1885.51   57.79 
  -4   1  -2 1800.12   56.49 
  -4   1  -2 1779.22   59.79 
  -4   1  -2 1780.32   53.19 
   4   1   2 1790.12   53.59 
  -4   1  -2 1791.72   56.79 
  -4   1  -2 1737.53   58.49 
   4   1   2 1767.12   56.19 
   4   1   2 1758.62   57.99 
   4   1   2 1749.72   56.59 
   4   1   2 1745.73   57.19 
   4   1   2 1787.22   58.59 
  -5  -1  -2  950.10   35.40 
  -5  -1  -2 1026.90   37.70 
   5  -1   2  958.60   36.60 
  -5  -1  -2  963.50   36.10 
   5  -1   2  965.00   33.90 
  -5  -1  -2  980.00   35.20 
   5  -1   2  967.50   31.00 
   5  -1   2  951.60   33.80 
   5  -1   2  983.10   33.60 
  -5  -1  -2  972.80   35.30 
   5   1   2  957.10   31.40 
   5   1   2  974.60   36.20 
  -5   1  -2  949.90   31.50 
   5   1   2  963.30   35.50 
   5   1   2  990.10   34.90 
   5   1   2  969.40   34.60 
  -5   1  -2  987.80   35.10 
  -5   1  -2  944.91   36.60 
  -5   1  -2  987.90   38.50 
   5   1   2 1008.70   37.40 
  -5   1  -2  930.71   34.50 
   6  -1   2  459.45   17.60 
  -6  -1  -2  471.75   22.20 
   6  -1   2  431.86   22.60 
   6  -1   2  446.56   20.40 
  -6  -1  -2  489.55   24.60 
  -6  -1  -2  425.16   21.80 
   6  -1   2  458.95   20.30 
  -6  -1  -2  445.16   22.60 
  -6  -1  -2  460.75   22.10 
   6  -1   2  488.15   21.10 
  -6   1  -2  422.86   23.50 
  -6   1  -2  419.76   17.40 
   6   1   2  419.36   20.80 
   6   1   2  425.36   17.70 
  -6   1  -2  413.16   21.40 
   6   1   2  425.76   21.60 
   6   1   2  429.36   22.30 
  -6   1  -2  387.66   20.60 
   6   1   2  403.56   23.00 
   6   1   2  416.46   21.20 
  -6   1  -2  424.86   23.10 
   7  -1   2  201.68   12.30 
  -7  -1  -2  201.38   15.40 
   7  -1   2  176.38   13.80 
  -7  -1  -2  203.68   17.50 
  -7  -1  -2  183.38   15.00 
   7  -1   2  197.48   14.60 
   7  -1   2  177.38   19.60 
  -7  -1  -2  210.18   16.90 
   7  -1   2  206.68   14.40 
  -7   1  -2  184.18   15.10 
   7   1   2  189.78   11.80 
  -7   1  -2  207.18   15.40 
  -7   1  -2  196.08   16.80 
   7   1   2  202.88   16.40 
   7   1   2  207.18   16.00 
  -7   1  -2  185.58   17.60 
   7   1   2  184.58   14.60 
   7   1   2  176.68   16.80 
   7   1   2  201.28   14.50 
  -7   1  -2  184.18   11.50 
  -8  -1  -2  807.12   36.10 
   8  -1   2  894.11   38.70 
   8  -1   2  829.42   37.00 
   8  -1   2  826.82   33.70 
  -8  -1  -2  835.42   38.40 
  -8  -1  -2  808.92   34.80 
   8  -1   2  807.42   29.20 
   8  -1   2  876.21   34.00 
   8   1   2  800.52   34.00 
  -8   1  -2  790.62   35.00 
   8   1   2  773.92   33.50 
   8   1   2  793.62   34.50 
  -8   1  -2  867.41   52.69 
   8   1   2  768.42   29.30 
   8   1   2  730.33   35.00 
  -8   1  -2  741.03   37.80 
  -8   1  -2  760.92   38.20 
   9  -1   2   54.79   18.20 
  -9  -1  -2   69.39   12.20 
  -9  -1  -2   84.89   13.40 
   9  -1   2   89.19   12.80 
   9  -1   2  104.29   15.60 
  -9  -1  -2   64.09   12.50 
  -9  -1  -2   92.99   15.80 
   9  -1   2   71.79    9.00 
   9  -1   2   82.99   14.10 
  -9   1  -2   82.89   13.10 
   9   1   2   73.29    8.80 
   9   1   2   85.89   13.50 
   9   1   2   78.69   12.30 
   9   1   2   75.49   12.30 
  -9   1  -2   72.29   13.60 
   9   1   2   63.89   11.30 
  -9   1  -2   62.19   11.70 
  -9   1  -2  102.09   17.00 
 -10  -1  -2  325.27   26.20 
 -10  -1  -2  294.97   23.20 
 -10  -1  -2  297.97   23.20 
  10  -1   2  315.17   16.70 
 -10  -1  -2  322.27   24.30 
  10  -1   2  346.87   21.40 
  10  -1   2  327.67   21.40 
  10  -1   2  354.66   25.20 
 -10   1  -2  309.37   22.80 
  10   1   2  321.47   21.40 
 -10   1  -2  314.57   26.30 
  10   1   2  321.97   23.90 
  10   1   2  306.37   16.80 
 -10   1  -2  303.27   22.20 
 -10   1  -2  313.37   24.60 
 -10   1  -2  364.16   25.80 
  11  -1   2   19.90    8.80 
 -11  -1  -2   41.20   13.90 
  11  -1   2   15.70   10.00 
  11  -1   2    2.50   10.60 
 -11  -1  -2    7.10    9.70 
 -11  -1  -2   35.30   10.30 
  11  -1   2   14.10    5.70 
 -11  -1  -2   23.20   10.20 
  11   1   2   16.60    9.00 
 -11   1  -2   22.20   10.40 
  11   1   2   21.90    6.40 
  11   1   2   21.40   10.30 
 -11   1  -2   13.30    9.60 
  11   1   2   28.30   10.80 
 -11   1  -2   32.80   14.80 
  11   1   2    5.90    8.80 
 -11   1  -2   28.40   12.00 
 -11   1  -2   16.00   10.00 
  12  -1   2   58.49   13.20 
  12  -1   2   70.99   21.90 
 -12  -1  -2   65.69   14.90 
  12  -1   2   85.29   13.60 
 -12  -1  -2   68.69   14.50 
  12  -1   2   60.69   12.70 
 -12  -1  -2   67.59   16.10 
  12  -1   2   68.59    9.00 
  12   1   2   51.69    8.30 
  12   1   2   45.30   13.70 
 -12   1  -2   49.10   14.00 
  12   1   2   55.99   13.50 
  12   1   2   57.09   13.80 
 -12   1  -2   59.09   13.70 
  12   1   2   52.89   12.30 
 -12   1  -2   63.69   14.10 
 -13  -2   2  192.88   23.60 
 -13  -2   2  231.08   20.80 
 -13  -2   2  200.98   19.50 
  13  -2  -2  175.78   19.30 
  13  -2  -2  177.38   19.30 
  13  -2  -2  184.38   21.30 
  13  -2  -2  191.88   20.80 
  13  -2  -2  163.48   17.80 
 -13  -2   2  191.98   19.60 
 -13   2   2  156.18   18.30 
  13   2  -2  235.18   30.30 
 -13   2   2  181.48   20.60 
  13   2  -2  173.78   19.10 
  13   2  -2  187.98   19.80 
 -13   2   2  214.98   22.10 
  13   2  -2  195.88   21.70 
 -13   2   2  182.38   24.60 
 -13   2   2  226.48   22.10 
  13   2  -2  201.38   19.30 
  12  -2  -2   81.69   13.00 
  12  -2  -2   92.19   15.60 
 -12  -2   2   78.39   14.80 
  12  -2  -2   84.69   14.80 
 -12  -2   2   97.49   15.40 
  12  -2  -2   94.29   15.30 
 -12  -2   2   72.99   13.40 
 -12  -2   2   78.09   12.60 
 -12  -2   2   97.09   18.50 
 -12   2   2   87.69   13.00 
  12   2  -2   79.29   13.50 
 -12   2   2   98.79   15.00 
 -12   2   2   79.89   13.20 
  12   2  -2   99.99   17.70 
  12   2  -2   79.19   16.30 
 -12   2   2   96.69   15.80 
 -12   2   2   91.79   16.40 
  12   2  -2   86.59   15.00 
 -12   2   2   58.29   16.70 
  12   2  -2   77.79   14.30 
  12   2  -2   90.19   13.40 
  11  -2  -2   60.09   10.90 
 -11  -2   2   41.30   11.80 
 -11  -2   2   65.69   12.60 
  11  -2  -2   87.49   14.70 
  11  -2  -2   78.09   12.40 
 -11  -2   2   90.69   16.90 
  11  -2  -2   80.29   13.80 
 -11  -2   2  103.99   13.50 
  11   2  -2   58.09   10.80 
  11   2  -2   75.29   13.10 
 -11   2   2   79.49   14.10 
  11   2  -2   76.29   16.10 
 -11   2   2   51.69   10.80 
 -11   2   2   73.89   12.80 
 -11   2   2   58.99   12.60 
  11   2  -2   59.09   12.70 
  10  -2  -2    6.40    7.70 
  10  -2  -2   26.30    9.70 
 -10  -2   2   29.10    9.30 
 -10  -2   2    1.10    7.10 
 -10  -2   2   16.30    7.70 
  10  -2  -2    5.50    7.00 
 -10  -2   2   31.40   10.00 
  10  -2  -2   10.90    7.20 
 -10  -2   2   13.50    9.60 
  10   2  -2   25.70    9.20 
  10   2  -2   26.90    7.90 
 -10   2   2   24.80    8.70 
 -10   2   2   42.00   11.20 
 -10   2   2   31.40    8.20 
  10   2  -2   31.80   11.40 
 -10   2   2   25.20    9.40 
  10   2  -2   35.60    9.90 
  10   2  -2   28.70    8.50 
 -10   2   2   17.20    9.70 
  -9  -2   2  232.28   18.70 
  -9  -2   2  180.78   14.30 
  -9  -2   2  218.48   19.00 
  -9  -2   2  213.08   15.60 
  -9  -2   2  194.28   15.80 
   9  -2  -2  186.88   15.80 
   9  -2  -2  176.98   16.90 
   9  -2  -2  186.68   16.40 
   9   2  -2  163.38   16.00 
  -9   2   2  168.28   15.10 
  -9   2   2  187.28   16.60 
   9   2  -2  163.68   15.10 
   9   2  -2  232.18   20.90 
   9   2  -2  181.88   16.20 
  -9   2   2  189.98   15.70 
  -9   2   2  161.78   15.40 
   9   2  -2  166.58   14.20 
   9   2  -2  158.68   14.90 
  -9   2   2  174.78   17.00 
  -9   2   2  220.18   20.40 
  -8  -2   2  388.46   22.30 
  -8  -2   2  410.16   21.20 
   8  -2  -2  397.56   22.60 
   8  -2  -2  395.66   21.40 
  -8  -2   2  394.46   21.20 
  -8  -2   2  414.56   20.10 
   8  -2  -2  440.86   22.10 
  -8  -2   2  421.36   24.90 
   8  -2  -2  389.46   21.60 
   8   2  -2  440.66   26.00 
  -8   2   2  471.55   22.30 
  -8   2   2  410.26   22.40 
   8   2  -2  430.86   22.80 
   8   2  -2  445.36   22.90 
  -8   2   2  436.36   22.00 
   8   2  -2  433.66   22.90 
   8   2  -2  445.36   22.30 
  -8   2   2  454.75   23.10 
   8   2  -2  420.36   20.20 
  -8   2   2  443.36   25.50 
  -8   2   2  417.16   23.10 
   7  -2  -2 1103.69   39.90 
  -7  -2   2 1112.39   37.50 
  -7  -2   2 1130.19   39.50 
   7  -2  -2 1125.19   40.10 
  -7  -2   2 1103.69   40.10 
  -7  -2   2 1085.49   42.80 
   7  -2  -2 1115.49   40.30 
  -7  -2   2 1117.79   39.60 
   7  -2  -2 1093.19   41.10 
  -7   2   2 1076.69   39.10 
  -7   2   2 1106.09   39.90 
   7   2  -2 1036.80   42.50 
   7   2  -2 1058.69   39.30 
   7   2  -2 1093.59   39.80 
   7   2  -2 1118.29   37.40 
   7   2  -2 1071.79   40.20 
  -7   2   2 1045.70   42.00 
  -7   2   2 1117.89   41.50 
  -7   2   2 1074.69   39.50 
  -7   2   2 1108.59   40.50 
   7   2  -2 1090.59   40.70 
   6  -2  -2 1192.68   40.50 
  -6  -2   2 1280.87   41.70 
  -6  -2   2 1167.38   40.00 
   6  -2  -2 1133.39   40.20 
   6  -2  -2 1232.68   42.20 
  -6  -2   2 1184.38   43.30 
   6  -2  -2 1160.98   41.10 
  -6  -2   2 1141.09   40.50 
  -6   2   2 1121.79   42.90 
  -6   2   2 1149.58   40.20 
   6   2  -2 1149.39   40.00 
   6   2  -2 1159.58   37.60 
  -6   2   2 1137.89   41.00 
   6   2  -2 1159.88   41.60 
   6   2  -2 1171.38   43.70 
   6   2  -2 1177.78   41.40 
  -6   2   2 1158.98   39.90 
   6   2  -2 1122.79   40.00 
  -6   2   2 1168.58   42.00 
  -6   2   2 1147.09   40.30 
   5  -2  -2  650.23   25.00 
   5  -2  -2  638.24   25.90 
  -5  -2   2  637.34   27.10 
   5  -2  -2  641.24   25.80 
  -5  -2   2  697.03   24.40 
   5  -2  -2  659.23   24.20 
  -5  -2   2  675.33   22.00 
  -5  -2   2  714.63   24.50 
   5  -2  -2  686.73   25.20 
  -5   2   2  594.94   24.50 
  -5   2   2  614.44   24.00 
  -5   2   2  580.64   26.30 
  -5   2   2  575.94   25.20 
  -5   2   2  626.44   25.90 
   5   2  -2  610.34   25.00 
   5   2  -2  596.64   24.30 
  -5   2   2  622.74   24.90 
   5   2  -2  639.84   27.40 
   5   2  -2  607.74   21.70 
   5   2  -2  620.44   24.50 
   4  -2  -2 3045.60   89.59 
  -4  -2   2 3117.79   88.69 
   4  -2  -2 2978.90   87.99 
  -4  -2   2 3066.49   90.79 
   4  -2  -2 3121.79   88.29 
   4  -2  -2 3026.50   89.39 
   4  -2  -2 3076.59   88.29 
  -4  -2   2 3041.90   84.39 
  -4  -2   2 3012.20   87.09 
  -4   2   2 3082.09   88.29 
   4   2  -2 2967.30   84.29 
   4   2  -2 2980.30   90.49 
  -4   2   2 3020.90   88.09 
   4   2  -2 2967.30   87.49 
  -4   2   2 2944.01   87.49 
   4   2  -2 2954.50   87.39 
   4   2  -2 2972.10   88.39 
  -4   2   2 3145.69   89.69 
  -4   2   2 2859.21   88.99 
   3  -2  -2 6676.73  189.58 
  -3  -2   2 6708.83  187.08 
   3  -2  -2 6523.95  187.78 
  -3  -2   2 6753.92  190.38 
   3  -2  -2 6599.64  187.98 
   3  -2  -2 6513.35  189.08 
   3  -2  -2 6950.40  188.78 
  -3  -2   2 6718.03  186.68 
  -3  -2   2 6556.54  188.98 
  -3   2   2 7031.90  188.18 
   3   2  -2 6704.23  187.88 
   3   2  -2 6779.42  187.18 
   3   2  -2 6810.02  188.68 
   3   2  -2 6937.11  190.58 
  -3   2   2 7182.88  196.08 
  -3   2   2 6803.22  189.58 
   3   2  -2 6852.11  187.28 
  -3   2   2 6763.32  187.88 
   2  -2  -2 1098.49   34.70 
  -2  -2   2 1110.19   36.60 
   2  -2  -2 1102.09   34.60 
   2  -2  -2 1104.89   34.60 
  -2  -2   2 1143.89   42.80 
   2  -2  -2 1127.79   36.10 
  -2  -2   2 1094.89   32.90 
  -2  -2   2 1057.79   32.80 
   2  -2  -2 1124.99   35.10 
  -2   2   2 1076.39   34.90 
   2   2  -2 1136.99   36.90 
   2   2  -2 1101.09   35.40 
   2   2  -2 1070.29   33.40 
   2   2  -2 1052.29   33.50 
   2   2  -2 1066.59   33.30 
  -2   2   2 1090.69   36.00 
  -2   2   2 1099.09   34.50 
  -2   2   2 1100.99   34.70 
   1  -2  -2 1179.58   36.70 
  -1  -2   2 1205.18   34.70 
   1  -2  -2 1191.68   36.80 
   1  -2  -2 1202.48   37.20 
   1  -2  -2 1155.78   40.10 
  -1  -2   2 1205.38   34.70 
  -1  -2   2 1187.38   40.90 
   1  -2  -2 1205.08   37.90 
  -1  -2   2 1224.28   34.10 
  -1   2   2 1175.48   37.80 
   1   2  -2 1192.28   34.10 
   1   2  -2 1215.98   38.80 
   1   2  -2 1171.28   35.30 
   1   2  -2 1171.58   38.10 
   1   2  -2 1194.88   35.30 
  -1   2   2 1196.08   36.60 
  -1   2   2 1167.58   37.00 
   1   2  -2 1175.48   34.60 
  -1   2   2 1200.68   38.00 
  -1   2   2 1179.68   36.70 
   0  -2   2 1432.06   45.50 
   0  -2  -2 1406.86   45.20 
   0  -2   2 1414.76   41.20 
   0  -2  -2 1404.56   43.40 
   0  -2   2 1441.96   42.40 
   0  -2  -2 1477.65   44.20 
   0  -2  -2 1452.85   43.40 
   0  -2   2 1431.56   41.30 
   0  -2  -2 1488.15   44.30 
   0   2  -2 1433.16   45.40 
   0   2  -2 1426.96   42.30 
   0   2  -2 1419.86   41.80 
   0   2   2 1435.16   43.40 
   0   2   2 1408.66   43.10 
   0   2   2 1463.15   41.80 
   0   2  -2 1419.96   39.50 
   0   2   2 1442.06   45.40 
   0   2   2 1428.66   44.00 
   0   2  -2 1447.06   42.00 
  -1  -2  -2   81.69    8.20 
  -1  -2  -2   87.39   10.00 
   1  -2   2   87.79    9.40 
   1  -2   2   86.99    6.20 
  -1  -2  -2   91.99    6.80 
  -1  -2  -2   88.09    7.70 
   1  -2   2   78.39    7.60 
   1  -2   2   92.89    6.10 
   1   2   2   67.99    7.60 
   1   2   2   68.39    8.20 
  -1   2  -2   69.59    7.30 
   1   2   2   83.19    9.00 
   1   2   2   76.89    7.70 
  -1   2  -2   70.49    7.10 
  -1   2  -2   67.19    6.40 
  -1   2  -2   69.49    6.30 
   1   2   2   76.99    6.50 
  -2  -2  -2  118.99    9.40 
   2  -2   2  107.29    7.70 
   2  -2   2  127.79   10.80 
  -2  -2  -2   92.19    9.10 
   2  -2   2  116.09    8.00 
  -2  -2  -2  116.29    9.50 
  -2  -2  -2  111.69    9.00 
   2  -2   2  111.09    5.20 
   2  -2   2  102.59    9.30 
   2   2   2   98.09    9.30 
   2   2   2  119.09    8.80 
  -2   2  -2  106.79    8.20 
  -2   2  -2  116.09    7.90 
  -2   2  -2  110.09   10.70 
   2   2   2  121.59    8.70 
   2   2   2  106.49    8.60 
  -2   2  -2  120.89    9.80 
  -2   2  -2  117.89    7.90 
  -3  -2  -2  311.77   16.50 
  -3  -2  -2  325.57   15.90 
  -3  -2  -2  321.57   16.00 
   3  -2   2  324.97   12.40 
   3  -2   2  330.67   16.70 
   3  -2   2  317.17   14.00 
  -3  -2  -2  347.97   16.70 
  -3  -2  -2  326.67   16.20 
   3   2   2  325.27   16.40 
   3   2   2  335.97   15.60 
  -3   2  -2  332.37   15.60 
  -3   2  -2  323.07   17.10 
  -3   2  -2  334.27   15.20 
   3   2   2  334.77   15.50 
  -3   2  -2  339.37   18.30 
   3   2   2  360.26   25.10 
  -4  -2  -2 1017.40   36.20 
   4  -2   2 1005.50   34.00 
   4  -2   2  988.30   36.90 
  -4  -2  -2 1012.00   35.80 
   4  -2   2  993.60   32.80 
   4  -2   2 1025.90   34.20 
  -4  -2  -2 1009.20   35.60 
   4  -2   2  995.00   32.20 
  -4  -2  -2 1046.00   36.70 
  -4  -2  -2 1002.50   36.40 
   4   2   2 1000.70   36.50 
  -4   2  -2 1002.00   34.70 
   4   2   2 1065.59   36.50 
  -4   2  -2 1015.60   32.90 
  -4   2  -2 1045.00   35.50 
  -4   2  -2 1018.40   37.40 
   4   2   2  996.50   35.20 
  -4   2  -2  991.40   38.50 
   4   2   2 1015.70   36.70 
   4   2   2  985.10   35.50 
  -5  -2  -2  508.25   23.90 
   5  -2   2  526.95   21.80 
  -5  -2  -2  537.05   23.80 
   5  -2   2  519.45   24.40 
  -5  -2  -2  529.95   24.40 
   5  -2   2  542.25   21.90 
   5  -2   2  511.75   20.10 
  -5  -2  -2  512.55   23.50 
   5  -2   2  499.05   20.20 
  -5  -2  -2  500.55   22.70 
  -5   2  -2  509.95   19.90 
  -5   2  -2  494.95   25.60 
  -5   2  -2  497.35   22.70 
   5   2   2  493.95   23.20 
   5   2   2  502.95   23.40 
  -5   2  -2  490.45   22.00 
  -5   2  -2  522.65   25.00 
   5   2   2  502.35   24.50 
   5   2   2  529.25   23.00 
   5   2   2  492.25   22.10 
   6  -2   2  768.82   29.70 
   6  -2   2  687.33   31.50 
  -6  -2  -2  765.42   31.00 
   6  -2   2  769.02   28.20 
   6  -2   2  764.22   29.40 
  -6  -2  -2  747.03   31.00 
  -6  -2  -2  730.13   32.40 
  -6  -2  -2  777.92   32.00 
  -6  -2  -2  761.02   31.50 
   6  -2   2  753.22   27.10 
   6   2   2  750.02   32.80 
   6   2   2  761.12   30.70 
  -6   2  -2  739.83   27.20 
   6   2   2  740.03   31.40 
  -6   2  -2  756.62   31.00 
   6   2   2  761.72   30.30 
  -6   2  -2  756.02   34.30 
  -6   2  -2  726.33   33.70 
  -6   2  -2  755.92   33.20 
   6   2   2  736.23   27.60 
  -6   2  -2  749.23   30.40 
   6   2   2  764.82   31.70 
   7  -2   2 1348.27   51.49 
  -7  -2  -2 1350.96   51.99 
   7  -2   2 1427.36   48.60 
   7  -2   2 1434.76   45.60 
   7  -2   2 1450.85   47.30 
   7  -2   2 1363.26   48.00 
  -7  -2  -2 1412.26   50.19 
  -7  -2  -2 1347.07   50.49 
  -7  -2  -2 1345.47   50.39 
  -7  -2  -2 1431.96   50.89 
  -7   2  -2 1473.25   55.09 
  -7   2  -2 1404.86   54.09 
   7   2   2 1339.47   52.59 
  -7   2  -2 1370.76   45.40 
  -7   2  -2 1420.86   54.49 
   7   2   2 1401.46   50.99 
  -7   2  -2 1374.76   52.29 
  -7   2  -2 1316.87   49.30 
   7   2   2 1393.06   49.90 
   7   2   2 1357.86   52.79 
   7   2   2 1382.76   46.00 
  -8  -2  -2   72.49   13.30 
   8  -2   2   78.89    9.30 
  -8  -2  -2   92.09   13.20 
  -8  -2  -2   90.39   13.40 
   8  -2   2   85.59   11.20 
   8  -2   2   81.39   10.10 
  -8  -2  -2   95.79   13.60 
   8  -2   2   75.99   11.20 
   8   2   2   88.29   13.00 
   8   2   2   95.59   15.10 
   8   2   2   92.39   13.00 
   8   2   2   85.89   12.70 
  -8   2  -2   92.59   15.30 
   8   2   2   71.39    9.10 
  -8   2  -2   80.69    9.90 
  -8   2  -2   72.49   12.70 
  -8   2  -2   85.69   14.60 
   8   2   2   93.79   12.50 
  -8   2  -2   83.09   14.80 
  -8   2  -2   79.99   13.20 
   9  -2   2  208.68   17.10 
  -9  -2  -2  184.98   17.80 
   9  -2   2  176.38   26.60 
  -9  -2  -2  220.58   21.20 
   9  -2   2  195.48   13.50 
   9  -2   2  215.88   16.10 
   9   2   2  220.88   14.20 
  -9   2  -2  227.28   19.40 
  -9   2  -2  225.08   22.70 
   9   2   2  189.78   20.40 
  -9   2  -2  199.18   20.20 
   9   2   2  152.18   16.20 
   9   2   2  217.58   19.20 
   9   2   2  214.68   18.60 
  -9   2  -2  217.28   19.00 
  -9   2  -2  208.38   14.20 
  -9   2  -2  210.38   20.50 
 -10  -2  -2   76.69   13.30 
  10  -2   2   81.09   10.00 
  10  -2   2   63.09   11.20 
 -10  -2  -2   61.09   13.80 
  10  -2   2   86.19   16.20 
 -10  -2  -2   64.49   15.00 
  10  -2   2   71.69   12.80 
 -10  -2  -2   78.59   14.10 
 -10   2  -2   85.29   14.80 
 -10   2  -2   91.89   15.20 
  10   2   2   69.29   13.10 
 -10   2  -2   87.29   14.40 
  10   2   2   81.39   10.30 
  10   2   2   65.69   12.80 
 -10   2  -2   98.69   16.30 
 -10   2  -2  115.99   18.40 
  10   2   2   69.79   12.70 
  10   2   2  113.09   16.60 
 -11  -2  -2   56.79   12.80 
  11  -2   2   53.79   12.00 
  11  -2   2   60.09   10.90 
  11  -2   2   74.99   16.00 
  11  -2   2   62.29   12.30 
  11  -2   2   46.40    8.10 
 -11  -2  -2   69.09   22.70 
 -11  -2  -2   64.59   12.50 
 -11  -2  -2   70.29   14.90 
 -11   2  -2   41.10   14.90 
 -11   2  -2   57.29   13.80 
 -11   2  -2   58.19   13.40 
  11   2   2   35.50   10.80 
 -11   2  -2   64.59   14.60 
  11   2   2   55.69    9.00 
 -11   2  -2   44.80   12.70 
  12  -2   2   26.20    6.50 
  12  -2   2   25.70    9.50 
 -12  -2  -2   28.00   12.60 
 -12  -2  -2   33.20   11.60 
  12  -2   2   20.10   11.30 
 -12  -2  -2   57.19   12.80 
  12  -2   2   15.60   10.20 
  12   2   2   24.50   11.20 
 -12   2  -2   44.50   13.80 
  12   2   2   31.10   18.30 
  12   2   2   33.90    7.90 
  12   2   2   21.00   12.50 
 -12   2  -2   30.60   11.80 
  12   2   2   22.90   11.80 
 -12   2  -2   54.99   12.60 
  13  -3  -2  103.69   17.50 
 -13  -3   2  106.79   15.70 
 -13  -3   2  115.49   15.00 
  13  -3  -2   81.99   23.00 
  13  -3  -2  134.09   17.30 
 -13  -3   2  124.69   20.00 
  13  -3  -2  124.49   17.10 
  13  -3  -2  130.79   21.00 
 -13   3   2  155.28   19.70 
  13   3  -2   80.09   13.50 
 -13   3   2  139.19   17.30 
  13   3  -2  122.19   17.80 
 -13   3   2  115.39   18.00 
  13   3  -2  118.89   20.30 
 -13   3   2  111.49   21.80 
  13   3  -2  119.89   16.00 
 -12  -3   2   61.19   13.80 
 -12  -3   2   84.49   13.90 
  12  -3  -2   85.69   14.60 
  12  -3  -2  108.09   24.10 
 -12  -3   2  104.69   19.00 
  12  -3  -2   73.69   17.00 
  12  -3  -2   89.89   13.50 
 -12  -3   2   92.29   17.90 
 -12  -3   2   86.79   14.60 
  12   3  -2   98.89   16.20 
 -12   3   2  107.49   15.40 
 -12   3   2   99.89   16.30 
 -12   3   2   86.89   14.00 
  12   3  -2   65.79   16.90 
  12   3  -2   99.59   15.60 
  12   3  -2  107.39   14.70 
  12   3  -2   86.29   15.40 
  12   3  -2   81.29   15.50 
 -12   3   2   95.59   16.00 
 -12   3   2  101.99   15.80 
 -12   3   2   88.89   20.70 
  11  -3  -2   57.99   13.40 
 -11  -3   2   44.10   11.80 
  11  -3  -2   38.90   11.20 
 -11  -3   2   47.80   12.20 
  11  -3  -2   56.09   11.70 
 -11  -3   2   50.69   13.40 
  11  -3  -2   37.10   10.40 
 -11  -3   2   30.00    8.50 
 -11   3   2   48.40   11.30 
 -11   3   2   43.90   14.10 
  11   3  -2   63.79   15.30 
  11   3  -2   53.09   12.40 
 -11   3   2   44.80   10.30 
  11   3  -2   42.80   10.40 
 -11   3   2   50.39   11.90 
 -11   3   2   56.39   12.50 
 -11   3   2   61.99   13.70 
  10  -3  -2   29.80    9.10 
 -10  -3   2   47.00   19.40 
  10  -3  -2   45.00   11.30 
 -10  -3   2   41.00   10.00 
 -10  -3   2   49.70   12.40 
 -10  -3   2   32.30    8.20 
  10  -3  -2   36.20   11.20 
 -10  -3   2   50.39   10.70 
  10   3  -2   51.29   10.30 
  10   3  -2   68.49   10.50 
 -10   3   2   46.30    9.90 
 -10   3   2   66.59   12.30 
 -10   3   2   61.29   12.90 
  10   3  -2   67.99   11.80 
 -10   3   2   51.29   11.00 
 -10   3   2   13.50    9.20 
  10   3  -2   68.79   15.40 
  -9  -3   2   75.89   12.20 
   9  -3  -2   82.59   13.30 
   9  -3  -2  100.29   13.30 
  -9  -3   2   96.99   12.40 
  -9  -3   2  145.79   18.20 
  -9  -3   2   90.59   14.90 
   9  -3  -2   91.09   15.20 
  -9  -3   2   90.09   11.00 
   9  -3  -2   80.69   12.20 
   9   3  -2   91.99   12.80 
   9   3  -2   98.89   13.50 
  -9   3   2  100.99   13.20 
  -9   3   2   83.59   11.90 
  -9   3   2   80.39   15.40 
  -9   3   2   90.99   13.40 
  -9   3   2   88.49   12.90 
   9   3  -2   85.99   18.50 
  -9   3   2   80.79   14.60 
   9   3  -2   97.49   11.30 
   9   3  -2  118.19   15.10 
  -8  -3   2  166.68   16.80 
   8  -3  -2  159.58   16.50 
  -8  -3   2  195.48   15.30 
   8  -3  -2  173.38   14.50 
   8  -3  -2  182.38   14.70 
   8  -3  -2  156.48   14.80 
  -8  -3   2  160.48   18.90 
  -8  -3   2  161.48   11.90 
   8   3  -2  124.19   16.10 
  -8   3   2  158.58   19.90 
   8   3  -2  146.29   15.00 
   8   3  -2  131.39   13.90 
  -8   3   2  119.49   14.20 
  -8   3   2  150.28   14.50 
  -8   3   2  136.19   14.30 
  -8   3   2  125.79   14.60 
  -8   3   2  137.89   14.00 
   8   3  -2  143.59   14.30 
   8   3  -2  128.99   16.20 
   8   3  -2  141.59   11.70 
  -7  -3   2  261.77   16.10 
   7  -3  -2  236.68   16.00 
  -7  -3   2  261.87   18.70 
  -7  -3   2  253.47   16.10 
  -7  -3   2  270.37   19.40 
  -7  -3   2  257.97   13.80 
   7  -3  -2  263.57   16.90 
   7  -3  -2  282.17   18.70 
   7  -3  -2  259.87   17.70 
   7   3  -2  290.67   17.80 
   7   3  -2  283.27   20.20 
   7   3  -2  285.57   17.20 
   7   3  -2  280.87   14.20 
  -7   3   2  278.17   16.90 
  -7   3   2  290.27   19.00 
  -7   3   2  311.07   17.90 
  -7   3   2  306.17   17.70 
  -7   3   2  261.67   19.90 
  -7   3   2  269.47   17.60 
   7   3  -2  281.97   17.90 
  -6  -3   2 1011.60   36.90 
   6  -3  -2 1064.39   38.30 
   6  -3  -2 1046.90   39.50 
   6  -3  -2 1037.90   37.90 
   6  -3  -2 1049.09   39.20 
  -6  -3   2 1037.10   37.10 
  -6  -3   2 1012.40   33.70 
   6  -3  -2 1036.00   38.00 
  -6  -3   2 1040.40   41.10 
  -6  -3   2 1028.90   39.20 
  -6   3   2 1049.09   38.20 
  -6   3   2 1060.59   40.20 
  -6   3   2 1022.40   38.20 
  -6   3   2 1021.40   37.60 
   6   3  -2 1038.80   33.70 
   6   3  -2 1083.89   41.50 
   6   3  -2 1076.49   38.10 
   6   3  -2 1065.79   38.80 
  -6   3   2 1023.50   38.90 
  -6   3   2 1055.19   39.80 
   6   3  -2 1035.60   37.80 
   5  -3  -2 1090.49   37.80 
   5  -3  -2 1072.99   39.20 
  -5  -3   2 1056.99   36.50 
   5  -3  -2 1072.09   39.10 
   5  -3  -2 1051.19   37.60 
  -5  -3   2 1121.99   39.50 
   5  -3  -2 1095.79   38.00 
  -5  -3   2 1076.69   40.50 
  -5  -3   2 1053.69   33.00 
  -5  -3   2 1117.79   37.00 
   5   3  -2  995.30   37.00 
   5   3  -2 1054.79   40.10 
   5   3  -2 1091.99   37.20 
  -5   3   2 1066.69   37.90 
   5   3  -2 1041.00   37.80 
  -5   3   2 1064.19   38.80 
  -5   3   2 1087.09   38.20 
  -5   3   2 1028.20   37.20 
  -4  -3   2 3510.15  105.79 
  -4  -3   2 3537.95   99.19 
   4  -3  -2 3551.54  105.09 
   4  -3  -2 3535.25  106.09 
   4  -3  -2 3463.25  104.39 
  -4  -3   2 3563.34  107.39 
  -4  -3   2 3506.65  103.19 
  -4  -3   2 3556.34  103.09 
   4  -3  -2 3548.15  105.99 
   4  -3  -2 3489.85  103.09 
   4  -3  -2 3572.24  104.69 
   4   3  -2 3583.54  107.29 
  -4   3   2 3562.94  106.09 
  -4   3   2 3586.24  104.69 
   4   3  -2 3593.64  104.29 
  -4   3   2 3554.14  104.29 
   4   3  -2 3647.84  103.99 
   4   3  -2 4014.50  107.09 
  -4   3   2 3622.34  105.39 
   4   3  -2 3567.44  103.69 
  -3  -3   2  346.27   17.00 
   3  -3  -2  319.87   16.30 
   3  -3  -2  337.67   15.20 
  -3  -3   2  329.77   17.60 
   3  -3  -2  311.97   16.10 
  -3  -3   2  329.67   10.80 
  -3  -3   2  344.97   17.20 
  -3  -3   2  324.37   14.60 
   3  -3  -2  336.17   17.50 
   3  -3  -2  314.07   16.80 
   3  -3  -2  335.97   16.00 
  -3   3   2  323.87   17.30 
  -3   3   2  326.27   15.70 
  -3   3   2  317.67   15.80 
   3   3  -2  319.07   17.20 
   3   3  -2  332.17   15.20 
  -3   3   2  330.17   16.70 
   3   3  -2  333.07   15.50 
   3   3  -2  355.16   18.60 
   3   3  -2  315.67   15.10 
  -2  -3   2 1961.60   63.49 
   2  -3  -2 2013.30   61.79 
   2  -3  -2 1980.20   61.69 
   2  -3  -2 1922.31   63.09 
  -2  -3   2 1968.90   59.89 
  -2  -3   2 2036.10   64.19 
  -2  -3   2 1998.20   59.89 
  -2  -3   2 1981.80   57.19 
   2  -3  -2 2011.20   63.09 
  -2   3   2 2115.49   63.49 
   2   3  -2 2141.29   60.19 
   2   3  -2 2003.10   62.49 
  -2   3   2 2063.89   63.49 
   2   3  -2 2134.19   64.69 
  -2   3   2 2086.19   61.29 
  -2   3   2 2102.89   61.99 
  -2   3   2 2119.39   62.09 
   2   3  -2 2126.39   64.19 
   2   3  -2 2098.69   60.89 
   1  -3  -2 2587.04   75.99 
   1  -3  -2 2494.15   77.59 
  -1  -3   2 2504.55   77.99 
   1  -3  -2 2559.24   76.29 
  -1  -3   2 2537.05   73.89 
   1  -3  -2 2612.44   77.49 
  -1  -3   2 2591.74   72.79 
  -1  -3   2 2563.54   73.89 
   1  -3  -2 2547.45   75.99 
  -1   3   2 2527.95   75.49 
  -1   3   2 2548.95   75.89 
   1   3  -2 2472.95   74.79 
  -1   3   2 2662.83   76.09 
   1   3  -2 2725.53   78.79 
   1   3  -2 2546.95   74.49 
  -1   3   2 2565.54   77.39 
   1   3  -2 2612.04   72.89 
  -1   3   2 2584.54   77.99 
   1   3  -2 2721.23   78.79 
   0  -3   2 1021.30   33.50 
   0  -3   2 1034.50   38.00 
   0  -3  -2  991.10   35.30 
   0  -3  -2 1037.70   37.80 
   0  -3   2 1044.40   34.40 
   0  -3  -2 1028.20   35.80 
   0  -3  -2 1034.60   35.80 
   0  -3   2  994.30   33.40 
   0   3   2 1110.39   35.90 
   0   3  -2 1117.69   34.60 
   0   3  -2 1135.39   35.10 
   0   3  -2 1124.29   38.70 
   0   3   2 1156.68   38.70 
   0   3   2 1140.29   37.00 
   0   3  -2 1116.09   34.10 
   0   3   2 1129.79   36.00 
   0   3  -2 1141.49   31.30 
   0   3   2 1121.09   35.90 
   0   3   2 1149.08   34.90 
   1  -3   2 2577.54   74.29 
  -1  -3  -2 2478.55   75.09 
   1  -3   2 2523.65   72.59 
  -1  -3  -2 2437.46   74.09 
  -1  -3  -2 2542.05   74.89 
   1  -3   2 2528.75   77.79 
   1  -3   2 2540.35   72.69 
  -1  -3  -2 2473.25   74.79 
  -1  -3  -2 2543.35   77.89 
  -1   3  -2 2466.85   74.69 
   1   3   2 2503.85   74.69 
  -1   3  -2 2532.65   73.89 
   1   3   2 2449.66   77.39 
   1   3   2 2569.44   73.79 
   1   3   2 2545.85   75.39 
  -1   3  -2 2559.14   73.49 
  -1   3  -2 2584.14   77.99 
   1   3   2 2493.25   75.29 
  -1   3  -2 2522.65   75.09 
   1   3   2 2434.26   74.39 
  -2  -3  -2  104.09   10.60 
   2  -3   2  117.89    8.90 
  -2  -3  -2  108.79   10.00 
  -2  -3  -2  121.99   10.30 
   2  -3   2  112.29   10.40 
  -2  -3  -2  145.29   14.30 
   2  -3   2  121.39   12.30 
  -2  -3  -2  100.89    9.40 
   2   3   2  152.48   11.40 
  -2   3  -2  158.38   11.20 
   2   3   2  154.28   10.70 
   2   3   2  162.28   11.60 
  -2   3  -2  162.88   10.10 
  -2   3  -2  158.58   10.60 
  -2   3  -2  175.78   13.90 
   2   3   2  156.08   10.70 
  -2   3  -2  162.28   10.80 
  -3  -3  -2  370.36   18.70 
  -3  -3  -2  406.16   18.70 
   3  -3   2  381.06   13.10 
   3  -3   2  400.76   21.20 
   3  -3   2  372.16   16.90 
  -3  -3  -2  392.26   22.00 
  -3  -3  -2  383.36   19.50 
  -3  -3  -2  374.26   18.40 
   3  -3   2  409.56   19.70 
  -3  -3  -2  412.36   19.00 
   3  -3   2  371.56   16.70 
   3   3   2  378.06   18.50 
  -3   3  -2  381.76   17.90 
  -3   3  -2  392.86   17.60 
  -3   3  -2  431.66   17.90 
  -3   3  -2  402.26   21.20 
   3   3   2  397.06   18.50 
   3   3   2  389.86   18.80 
   3   3   2  405.36   19.60 
  -3   3  -2  396.06   19.50 
  -4  -3  -2  683.93   28.60 
   4  -3   2  693.93   26.20 
   4  -3   2  692.63   25.90 
   4  -3   2  674.83   28.70 
  -4  -3  -2  652.23   27.10 
   4  -3   2  690.63   22.40 
  -4  -3  -2  714.43   28.40 
   4  -3   2  632.54   25.50 
  -4  -3  -2  666.43   27.30 
  -4  -3  -2  676.33   31.10 
  -4  -3  -2  673.33   27.70 
   4   3   2  658.93   28.00 
   4   3   2  667.63   27.40 
  -4   3  -2  708.23   29.20 
  -4   3  -2  701.73   26.20 
  -4   3  -2  691.13   26.80 
   4   3   2  670.13   27.10 
  -4   3  -2  683.93   26.80 
   4   3   2  680.93   28.10 
  -4   3  -2  717.13   31.10 
   5  -3   2  361.16   17.40 
  -5  -3  -2  363.86   23.30 
   5  -3   2  358.16   20.30 
  -5  -3  -2  371.56   19.50 
   5  -3   2  351.56   14.70 
   5  -3   2  363.46   17.30 
  -5  -3  -2  359.96   19.00 
  -5  -3  -2  329.37   19.40 
  -5  -3  -2  353.16   18.90 
  -5  -3  -2  330.47   19.70 
   5   3   2  336.87   18.80 
   5   3   2  314.17   19.60 
   5   3   2  325.37   19.40 
   5   3   2  340.27   18.50 
  -5   3  -2  337.27   18.30 
  -5   3  -2  351.36   22.00 
  -5   3  -2  313.27   18.30 
  -5   3  -2  323.07   20.30 
  -5   3  -2  329.27   16.70 
  -6  -3  -2 1300.27   46.80 
   6  -3   2 1302.67   45.00 
   6  -3   2 1258.07   43.50 
  -6  -3  -2 1294.67   48.20 
   6  -3   2 1288.17   49.20 
   6  -3   2 1294.17   41.80 
  -6  -3  -2 1252.57   50.69 
  -6  -3  -2 1303.47   46.70 
  -6  -3  -2 1275.57   47.80 
   6  -3   2 1254.87   44.60 
   6   3   2 1249.97   46.30 
  -6   3  -2 1269.37   43.50 
  -6   3  -2 1348.57   49.40 
   6   3   2 1297.17   48.50 
   6   3   2 1277.67   49.00 
  -6   3  -2 1294.67   46.30 
  -6   3  -2 1317.67   50.99 
   6   3   2 1293.47   46.10 
  -6   3  -2 1333.67   46.60 
   7  -3   2  460.75   20.00 
  -7  -3  -2  413.96   25.20 
  -7  -3  -2  414.86   23.20 
  -7  -3  -2  426.26   24.80 
  -7  -3  -2  452.05   24.00 
   7  -3   2  432.56   22.10 
   7  -3   2  433.96   20.60 
   7  -3   2  439.86   25.40 
  -7  -3  -2  443.56   27.00 
   7  -3   2  419.56   21.40 
   7   3   2  445.86   23.00 
   7   3   2  432.46   24.00 
  -7   3  -2  429.16   23.20 
  -7   3  -2  414.06   26.30 
   7   3   2  423.26   26.10 
  -7   3  -2  415.76   23.70 
  -7   3  -2  440.36   26.90 
   7   3   2  412.46   23.10 
   7   3   2  404.26   23.80 
  -7   3  -2  426.96   20.30 
  -7   3  -2  430.36   26.80 
   8  -3   2  373.96   20.10 
  -8  -3  -2  370.06   23.20 
   8  -3   2  398.96   20.00 
   8  -3   2  401.16   22.50 
  -8  -3  -2  367.36   23.90 
   8  -3   2  389.86   21.50 
  -8  -3  -2  396.96   25.90 
   8   3   2  439.26   26.10 
   8   3   2  430.36   21.30 
   8   3   2  465.05   24.40 
   8   3   2  442.76   24.40 
  -8   3  -2  465.15   27.60 
  -8   3  -2  416.86   24.60 
   8   3   2  410.26   24.30 
  -8   3  -2  431.96   20.90 
  -8   3  -2  446.36   24.50 
   8   3   2  473.55   28.40 
  -8   3  -2  429.56   28.40 
  -9  -3  -2   38.80   10.20 
   9  -3   2   31.70    9.40 
   9  -3   2   41.90    8.40 
   9  -3   2   28.90    7.50 
   9  -3   2   24.20    9.60 
  -9  -3  -2   39.40   10.10 
  -9  -3  -2   32.80   10.80 
   9   3   2   26.30   10.50 
  -9   3  -2   34.60   11.20 
  -9   3  -2   33.20   10.50 
  -9   3  -2   25.60    7.00 
   9   3   2   41.50   11.00 
   9   3   2   34.20    8.10 
  -9   3  -2   24.80   10.60 
  -9   3  -2    4.00   11.80 
   9   3   2   22.70    9.50 
  -9   3  -2   30.60   10.90 
  10  -3   2  239.08   19.00 
 -10  -3  -2  216.08   22.40 
 -10  -3  -2  211.58   19.90 
 -10  -3  -2  190.78   18.60 
  10  -3   2  234.58   33.20 
  10  -3   2  224.18   19.50 
 -10  -3  -2  235.98   35.30 
  10  -3   2  184.28   14.60 
 -10   3  -2  213.38   29.60 
  10   3   2  201.68   21.20 
 -10   3  -2  209.48   19.70 
 -10   3  -2  205.18   20.10 
 -10   3  -2  232.28   22.10 
  10   3   2  202.38   21.20 
  10   3   2  238.98   20.40 
  10   3   2  210.78   19.70 
 -10   3  -2  211.48   15.80 
  10   3   2  224.38   20.20 
  10   3   2  210.88   15.70 
 -10   3  -2  212.88   21.60 
  11  -3   2   35.00   10.80 
 -11  -3  -2   15.40   10.60 
  11  -3   2   40.70   11.10 
 -11  -3  -2   33.80   10.70 
  11  -3   2   38.40    8.70 
  11  -3   2   57.69   14.70 
 -11  -3  -2   23.00   13.60 
  11  -3   2   27.50    7.10 
 -11   3  -2   30.70   13.70 
  11   3   2   23.20    9.40 
 -11   3  -2   17.20    6.90 
 -11   3  -2   28.70   11.20 
  11   3   2   29.80   10.90 
  11   3   2   20.00   11.10 
  11   3   2   18.60    6.80 
 -11   3  -2   31.10   11.70 
  11   3   2   41.40   11.30 
  11   3   2   42.00   12.50 
 -11   3  -2   -5.00   10.30 
  13  -4  -2   52.29   13.70 
  13  -4  -2   45.10   11.00 
 -13  -4   2   45.70    9.80 
 -13  -4   2   26.30   13.80 
 -13  -4   2   46.00   13.60 
  13  -4  -2   27.60   10.50 
 -13   4   2   24.40   10.60 
 -13   4   2   34.50   11.50 
 -13   4   2   63.39   14.00 
  13   4  -2   34.40   10.90 
  13   4  -2   58.59   15.60 
  13   4  -2   29.90   13.10 
 -13   4   2   39.20   13.20 
 -12  -4   2  259.57   20.00 
  12  -4  -2  339.77   24.50 
  12  -4  -2  278.87   23.20 
 -12  -4   2  290.27   23.20 
 -12  -4   2  285.77   22.00 
 -12  -4   2  267.17   27.10 
  12  -4  -2  226.88   21.60 
  12  -4  -2  325.97   26.30 
 -12   4   2  268.47   24.30 
 -12   4   2  237.48   27.10 
  12   4  -2  317.67   24.10 
  12   4  -2  264.07   22.10 
  12   4  -2  293.87   28.70 
 -12   4   2  286.27   24.30 
  12   4  -2  304.87   28.20 
 -12   4   2  262.77   22.20 
  12   4  -2  252.97   22.50 
 -12   4   2  330.17   25.10 
 -12   4   2  284.47   23.60 
  11  -4  -2  130.19   17.80 
 -11  -4   2   86.79   15.50 
 -11  -4   2  125.59   17.20 
  11  -4  -2  125.99   19.50 
 -11  -4   2  129.59   13.50 
  11  -4  -2   91.99   14.60 
 -11  -4   2  115.29   16.20 
 -11  -4   2   97.49   17.70 
 -11   4   2  109.79   15.60 
  11   4  -2  116.09   16.80 
 -11   4   2  130.19   16.80 
  11   4  -2  133.19   17.50 
  11   4  -2  101.69   15.50 
  11   4  -2  117.29   19.50 
 -11   4   2  109.69   19.50 
  11   4  -2  143.39   21.00 
 -11   4   2  106.99   17.00 
 -11   4   2  102.59   15.80 
 -11   4   2  113.39   18.20 
  11   4  -2  123.29   13.10 
 -10  -4   2  300.07   25.10 
 -10  -4   2  282.97   17.60 
  10  -4  -2  285.97   21.60 
  10  -4  -2  273.87   20.50 
 -10  -4   2  282.87   24.00 
 -10   4   2  264.87   21.20 
  10   4  -2  318.37   25.70 
 -10   4   2  278.17   21.30 
 -10   4   2  280.67   22.60 
 -10   4   2  279.57   21.10 
  10   4  -2  303.07   22.40 
  10   4  -2  252.77   21.40 
  -9  -4   2   96.59   12.90 
   9  -4  -2  107.19   14.80 
  -9  -4   2  113.39   19.30 
  -9  -4   2   82.99   13.40 
  -9  -4   2   91.89   10.70 
  -9  -4   2   79.89   14.70 
   9  -4  -2   86.39   13.40 
   9  -4  -2   97.09   13.70 
   9   4  -2  106.29   14.70 
  -9   4   2   96.99   13.30 
   9   4  -2  130.19   16.00 
   9   4  -2   99.99   15.90 
   9   4  -2   96.59   14.40 
  -9   4   2  104.89   15.50 
  -9   4   2  116.09   15.20 
  -9   4   2  109.29   15.90 
   9   4  -2  103.29   14.00 
  -9   4   2  103.29   14.20 
  -8  -4   2   87.09   14.30 
  -8  -4   2  110.59   12.80 
   8  -4  -2  127.29   15.00 
  -8  -4   2  125.69   14.10 
   8  -4  -2  130.69   17.10 
  -8  -4   2   94.19    9.70 
   8  -4  -2   91.09   13.50 
  -8  -4   2  115.09   15.30 
   8  -4  -2  117.09   14.40 
   8   4  -2  106.19   13.80 
  -8   4   2  105.19   22.10 
   8   4  -2  111.89   13.90 
   8   4  -2  113.19   23.60 
  -8   4   2  102.89   13.60 
   8   4  -2  108.99   16.00 
  -8   4   2  113.59   13.80 
  -8   4   2  126.49   16.10 
   7  -4  -2  370.96   21.10 
   7  -4  -2  320.07   23.40 
   7  -4  -2  350.36   22.10 
  -7  -4   2  364.76   22.70 
  -7  -4   2  363.56   19.40 
  -7  -4   2  353.86   15.90 
   7  -4  -2  362.26   21.80 
  -7  -4   2  298.17   34.80 
   7  -4  -2  352.86   20.10 
  -7  -4   2  362.86   19.90 
  -7   4   2  314.27   20.60 
   7   4  -2  305.17   22.10 
   7   4  -2  306.77   19.10 
  -7   4   2  300.47   19.80 
  -7   4   2  307.17   21.20 
  -7   4   2  332.77   20.50 
   7   4  -2  329.57   23.40 
  -7   4   2  300.67   19.40 
  -7   4   2  320.87   21.70 
  -6  -4   2  110.29    8.10 
   6  -4  -2  115.79   12.60 
  -6  -4   2   99.59   12.90 
  -6  -4   2  102.89   11.30 
   6  -4  -2  109.29   12.50 
  -6  -4   2  111.59   14.70 
   6  -4  -2  120.49   12.00 
   6  -4  -2  114.19   12.40 
   6  -4  -2   93.49   10.10 
   6  -4  -2  127.29   13.50 
  -6  -4   2  114.79   11.00 
  -6   4   2  110.09   11.80 
  -6   4   2  106.49   12.40 
   6   4  -2   84.49   11.20 
  -6   4   2  100.09   11.00 
  -6   4   2  106.39   13.20 
   6   4  -2   97.29   11.10 
   6   4  -2   90.69   13.00 
   6   4  -2  120.19   12.90 
   5  -4  -2 1017.40   36.90 
  -5  -4   2  988.30   38.70 
   5  -4  -2 1011.70   38.50 
   5  -4  -2  987.80   37.80 
   5  -4  -2  987.60   34.50 
  -5  -4   2  970.90   35.30 
  -5  -4   2  970.30   30.80 
  -5  -4   2  980.90   35.40 
   5  -4  -2 1005.00   38.60 
  -5  -4   2 1004.00   39.90 
   5  -4  -2 1000.70   37.00 
   5   4  -2  928.91   35.70 
  -5   4   2 1011.90   38.40 
  -5   4   2  968.30   36.30 
  -5   4   2 1007.50   38.60 
   5   4  -2 1015.00   38.80 
  -5   4   2  970.60   36.80 
   5   4  -2  991.30   39.50 
   5   4  -2  982.50   36.50 
   5   4  -2  979.50   36.50 
  -4  -4   2  498.85   16.70 
  -4  -4   2  464.25   24.30 
   4  -4  -2  517.75   23.50 
  -4  -4   2  504.95   21.20 
   4  -4  -2  513.65   24.00 
   4  -4  -2  501.75   22.40 
  -4  -4   2  489.25   21.00 
  -4  -4   2  515.75   24.40 
   4  -4  -2  462.55   21.70 
   4  -4  -2  525.25   20.70 
   4  -4  -2  477.45   23.10 
  -4   4   2  478.65   22.20 
  -4   4   2  485.05   23.70 
   4   4  -2  466.05   24.00 
   4   4  -2  456.25   21.10 
  -4   4   2  502.15   23.70 
   4   4  -2  485.85   24.70 
   4   4  -2  480.45   21.60 
  -4   4   2  486.15   21.90 
   4   4  -2  461.15   21.20 
   3  -4  -2 2595.24   81.69 
   3  -4  -2 2675.03   78.29 
   3  -4  -2 2712.43   81.39 
   3  -4  -2 2646.94   79.99 
   3  -4  -2 2668.43   82.19 
  -3  -4   2 2617.14   82.49 
  -3  -4   2 2650.73   82.99 
  -3  -4   2 2634.14   78.09 
  -3  -4   2 2603.14   78.09 
   3  -4  -2 2558.04   79.69 
  -3   4   2 2591.14   81.79 
   3   4  -2 2603.24   78.89 
   3   4  -2 2567.44   78.09 
   3   4  -2 2584.44   82.69 
   3   4  -2 2610.24   78.99 
   3   4  -2 2690.83   83.09 
  -3   4   2 2601.84   81.79 
  -3   4   2 2696.53   79.99 
  -3   4   2 2667.13   80.19 
   2  -4  -2 3384.56  101.39 
  -2  -4   2 3414.86   97.09 
   2  -4  -2 3365.46   99.09 
   2  -4  -2 3307.97  101.29 
  -2  -4   2 3326.57  101.99 
   2  -4  -2 3283.87   97.59 
  -2  -4   2 3339.37   94.19 
  -2  -4   2 3347.27   97.09 
   2  -4  -2 3399.66   99.29 
   2   4  -2 3395.86  102.19 
   2   4  -2 3456.75  102.39 
  -2   4   2 3269.37   97.49 
  -2   4   2 3407.66   99.29 
   2   4  -2 3306.27   97.79 
   2   4  -2 3352.06   96.29 
  -2   4   2 3305.17  100.79 
  -2   4   2 3390.96   99.09 
   2   4  -2 3412.26   98.19 
  -2   4   2 3308.97  101.29 
   1  -4  -2 3725.13  109.49 
   1  -4  -2 3703.83  112.19 
  -1  -4   2 3716.83  105.69 
  -1  -4   2 3721.33  107.29 
  -1  -4   2 3880.61  107.09 
  -1  -4   2 3794.72  112.89 
   1  -4  -2 3706.23  109.59 
  -1  -4   2 3816.12  107.49 
   1  -4  -2 3639.94  108.49 
   1   4  -2 3850.01  108.49 
  -1   4   2 3675.13  108.89 
   1   4  -2 3675.33  108.29 
   1   4  -2 3834.32  113.09 
  -1   4   2 3834.72  112.79 
   1   4  -2 3742.53  112.49 
  -1   4   2 3791.12  109.79 
  -1   4   2 3675.93  109.39 
  -1   4   2 3781.32  111.59 
  -1   4   2 3732.93  108.69 
   0  -4   2  738.33   25.80 
   0  -4  -2  719.33   30.30 
   0  -4  -2  716.73   27.80 
   0  -4   2  717.53   25.80 
   0  -4  -2  691.13   27.20 
   0  -4   2  723.33   22.90 
   0  -4   2  752.62   30.90 
   0  -4   2  711.43   25.70 
   0  -4  -2  708.23   27.50 
   0   4   2  749.42   27.60 
   0   4   2  705.03   28.90 
   0   4   2  729.83   27.90 
   0   4   2  756.12   28.00 
   0   4  -2  734.03   22.80 
   0   4  -2  721.53   27.00 
   0   4   2  763.72   31.30 
   0   4   2  736.03   28.10 
   0   4  -2  763.72   31.00 
   0   4  -2  731.93   26.90 
  -1  -4  -2 1176.58   44.50 
   1  -4   2 1184.48   39.20 
   1  -4   2 1176.78   40.20 
  -1  -4  -2 1233.88   41.90 
  -1  -4  -2 1175.98   41.20 
   1  -4   2 1216.28   44.70 
   1  -4   2 1191.88   39.20 
   1  -4   2 1213.78   34.70 
  -1  -4  -2 1232.08   41.80 
  -1   4  -2 1215.08   40.30 
   1   4   2 1248.68   41.80 
   1   4   2 1221.98   41.50 
   1   4   2 1195.78   42.50 
   1   4   2 1254.97   45.30 
  -1   4  -2 1244.28   40.50 
   1   4   2 1262.67   41.00 
  -1   4  -2 1242.48   42.60 
  -1   4  -2 1246.58   40.70 
  -1   4  -2 1241.28   45.20 
   1   4   2 1238.38   41.70 
   2  -4   2  225.08   13.80 
   2  -4   2  198.98   12.20 
   2  -4   2  217.18   16.40 
   2  -4   2  219.68   12.30 
  -2  -4  -2  261.57   18.00 
  -2  -4  -2  225.08   14.50 
  -2  -4  -2  226.48   14.60 
  -2  -4  -2  217.18   13.40 
  -2  -4  -2  201.48   13.60 
  -2   4  -2  211.78   14.10 
   2   4   2  200.38   13.40 
   2   4   2  205.98   14.30 
  -2   4  -2  202.88   12.80 
  -2   4  -2  215.48   13.60 
  -2   4  -2  216.88   13.90 
   2   4   2  197.28   13.10 
  -2   4  -2  198.88   15.90 
   2   4   2  200.48   14.10 
   2   4   2  242.08   15.10 
  -3  -4  -2 1043.70   36.80 
   3  -4   2 1014.50   35.10 
  -3  -4  -2  999.80   38.00 
  -3  -4  -2 1006.30   37.00 
   3  -4   2  981.30   29.10 
   3  -4   2  928.11   34.50 
  -3  -4  -2 1016.60   37.30 
   3  -4   2 1009.30   40.50 
  -3  -4  -2 1007.10   37.20 
  -3  -4  -2 1024.00   41.20 
   3  -4   2  978.50   37.40 
  -3   4  -2 1018.50   40.70 
  -3   4  -2 1054.19   38.00 
   3   4   2  992.20   37.00 
  -3   4  -2 1052.39   36.50 
   3   4   2 1072.79   37.50 
   3   4   2 1042.00   37.20 
   3   4   2 1044.30   38.10 
  -3   4  -2 1005.80   36.10 
  -3   4  -2 1069.39   37.40 
  -4  -4  -2   22.10    7.20 
   4  -4   2   15.50    6.80 
   4  -4   2    8.40    5.90 
  -4  -4  -2   11.90    6.80 
   4  -4   2   19.80    3.10 
  -4  -4  -2   19.20    9.20 
  -4  -4  -2   11.60    6.10 
  -4  -4  -2   27.90    6.90 
   4  -4   2   20.30    3.20 
  -4  -4  -2   30.80    7.60 
   4  -4   2   25.70    6.30 
   4  -4   2   17.20    8.00 
  -4   4  -2   18.20    7.20 
   4   4   2   17.50    6.90 
   4   4   2   11.40    7.00 
  -4   4  -2   12.30    7.80 
   4   4   2   24.20    7.10 
  -4   4  -2   25.40    7.20 
   4   4   2   20.80    7.60 
  -4   4  -2   17.50    6.10 
  -4   4  -2   12.20    7.20 
   5  -4   2 1474.75   48.80 
   5  -4   2 1478.65   49.00 
  -5  -4  -2 1424.16   50.89 
  -5  -4  -2 1458.55   52.09 
   5  -4   2 1469.25   52.59 
  -5  -4  -2 1465.05   52.09 
  -5  -4  -2 1384.96   51.49 
  -5  -4  -2 1400.36   49.90 
  -5  -4  -2 1397.16   55.29 
   5   4   2 1446.16   53.39 
  -5   4  -2 1483.65   50.69 
  -5   4  -2 1426.96   49.00 
  -5   4  -2 1472.55   55.49 
  -5   4  -2 1428.46   49.99 
  -5   4  -2 1439.76   52.79 
   5   4   2 1440.56   50.59 
   5   4   2 1499.45   52.19 
   5   4   2 1404.86   50.29 
  -6  -4  -2  242.58   17.60 
  -6  -4  -2  237.08   17.20 
   6  -4   2  236.48   16.30 
   6  -4   2  203.88   17.50 
  -6  -4  -2  249.88   18.90 
   6  -4   2  245.88   12.20 
  -6  -4  -2  255.77   22.60 
  -6  -4  -2  246.48   18.70 
  -6  -4  -2  253.77   17.10 
   6  -4   2  254.57   16.40 
   6   4   2  232.68   17.80 
  -6   4  -2  230.68   16.80 
  -6   4  -2  253.87   19.20 
  -6   4  -2  272.47   20.70 
   6   4   2  224.08   16.50 
  -6   4  -2  238.68   20.00 
  -6   4  -2  244.48   16.20 
   6   4   2  225.28   17.60 
   6   4   2  220.28   19.00 
  -7  -4  -2  253.27   19.40 
  -7  -4  -2  269.87   24.90 
   7  -4   2  290.27   22.00 
   7  -4   2  252.17   17.10 
   7  -4   2  278.07   20.80 
  -7  -4  -2  260.97   18.80 
  -7  -4  -2  270.57   23.40 
   7  -4   2  258.27   14.00 
   7  -4   2  253.87   17.10 
  -7  -4  -2  256.47   19.70 
  -7   4  -2  265.47   20.70 
  -7   4  -2  269.97   17.20 
   7   4   2  297.97   22.30 
  -7   4  -2  266.87   19.30 
   7   4   2  290.67   19.50 
   7   4   2  273.97   19.40 
  -7   4  -2  277.97   29.50 
  -7   4  -2  280.57   20.00 
   8  -4   2  111.89   12.40 
   8  -4   2   96.39   11.70 
   8  -4   2   92.39   11.90 
  -8  -4  -2  112.89   14.50 
   8  -4   2  101.99    9.90 
  -8  -4  -2  104.89   14.80 
  -8  -4  -2  109.19   15.00 
  -8  -4  -2   87.49   14.10 
  -8   4  -2   61.09   13.40 
  -8   4  -2   75.19   10.90 
  -8   4  -2   88.39   13.60 
  -8   4  -2   80.29   15.00 
   8   4   2   92.49   14.80 
  -8   4  -2   62.19   12.10 
   8   4   2   76.79   13.30 
  -9  -4  -2  185.68   20.10 
   9  -4   2  179.08   20.00 
   9  -4   2  171.08   13.20 
  -9  -4  -2  170.78   25.20 
  -9  -4  -2  174.78   17.80 
   9  -4   2  145.09   16.00 
  -9  -4  -2  199.98   18.30 
   9  -4   2  156.58   14.40 
  -9   4  -2  193.98   18.50 
   9   4   2  195.58   21.00 
   9   4   2  204.68   19.50 
  -9   4  -2  177.58   18.20 
  -9   4  -2  180.48   15.60 
   9   4   2  178.78   15.60 
   9   4   2  172.98   17.30 
  -9   4  -2  182.38   19.80 
   9   4   2  182.18   19.40 
  -9   4  -2  197.88   21.70 
  10  -4   2   45.80   11.60 
 -10  -4  -2   35.20   16.60 
 -10  -4  -2   31.00   11.90 
  10  -4   2   16.70    7.40 
  10  -4   2   18.40    9.00 
  10  -4   2   35.30   12.30 
 -10  -4  -2   26.20   11.10 
 -10  -4  -2   32.50   11.40 
 -10  -4  -2   46.50   11.70 
  10   4   2    7.00    9.40 
  10   4   2   33.80    9.20 
  10   4   2   17.30   11.20 
 -10   4  -2   14.60   12.50 
  10   4   2   35.30   11.90 
 -10   4  -2   24.50   10.50 
 -10   4  -2   18.40    9.40 
 -10   4  -2   33.10   11.80 
 -10   4  -2   21.90   10.20 
  10   4   2   20.80    9.80 
 -10   4  -2   19.10    7.60 
 -11  -4  -2  137.69   19.10 
  11  -4   2  129.29   28.50 
 -11  -4  -2  143.19   23.80 
  11  -4   2  149.88   16.70 
 -11  -4  -2  161.28   17.70 
  11  -4   2  145.49   14.60 
  11   4   2  173.28   23.10 
  11   4   2  149.99   15.20 
 -11   4  -2  165.18   16.30 
  11   4   2  113.79   18.80 
 -11   4  -2  135.69   20.00 
 -11   4  -2  145.99   17.20 
 -11   4  -2  128.29   19.50 
 -12  -5   2  133.59   20.50 
 -12  -5   2  167.58   20.90 
  12  -5  -2  149.99   18.20 
 -12  -5   2  147.09   14.50 
 -12  -5   2  153.08   19.40 
  12  -5  -2  148.89   22.20 
 -12   5   2  177.48   20.20 
 -12   5   2  147.09   20.60 
  12   5  -2  173.28   19.60 
  12   5  -2  151.18   23.00 
  12   5  -2  152.48   18.20 
 -12   5   2  176.98   22.20 
 -12   5   2  126.69   18.70 
 -11  -5   2   90.99   17.70 
  11  -5  -2   72.69   14.80 
  11  -5  -2   71.49   12.70 
  11  -5  -2  117.69   16.10 
  11  -5  -2   86.59   14.90 
 -11  -5   2   98.89   11.80 
 -11   5   2   95.29   15.80 
  11   5  -2   75.39   15.00 
  11   5  -2   74.59   14.70 
 -11   5   2   78.89   16.90 
 -11   5   2   99.19   16.30 
  11   5  -2  102.69   16.30 
 -11   5   2   95.99   15.20 
 -11   5   2   98.49   16.40 
  11   5  -2  112.29   16.70 
 -11   5   2   81.59   15.10 
  11   5  -2   75.29   16.80 
  10  -5  -2  376.36   24.30 
  10  -5  -2  361.36   25.00 
 -10  -5   2  346.77   23.30 
 -10  -5   2  374.36   24.80 
  10  -5  -2  374.16   25.30 
 -10  -5   2  380.06   29.00 
 -10  -5   2  357.46   19.20 
  10  -5  -2  355.16   31.00 
 -10   5   2  352.96   25.10 
  10   5  -2  372.56   24.80 
  10   5  -2  357.26   24.20 
 -10   5   2  357.16   26.30 
  10   5  -2  375.06   29.10 
  10   5  -2  325.87   24.90 
  10   5  -2  383.06   25.90 
 -10   5   2  333.47   24.80 
 -10   5   2  360.46   25.10 
 -10   5   2  344.27   27.70 
  -9  -5   2   -1.90    7.00 
  -9  -5   2    4.40    6.70 
  -9  -5   2    8.50    4.70 
  -9  -5   2    4.70    9.30 
   9  -5  -2    2.20    6.80 
  -9  -5   2    5.30    8.50 
   9  -5  -2   10.40    8.70 
  -9   5   2   11.00    9.10 
   9   5  -2   -3.70    7.00 
   9   5  -2   -3.60    9.70 
  -9   5   2    2.70    7.50 
   9   5  -2    6.50    7.90 
   9   5  -2   -2.80    7.10 
  -9   5   2    4.90    8.50 
  -9   5   2    7.50    7.70 
  -8  -5   2  703.33   35.30 
  -8  -5   2  723.43   31.70 
  -8  -5   2  718.53   36.50 
   8  -5  -2  725.73   32.50 
  -8  -5   2  701.13   26.00 
   8  -5  -2  706.43   29.10 
   8  -5  -2  674.83   31.60 
  -8  -5   2  674.53   44.70 
  -8   5   2  631.84   34.30 
   8   5  -2  607.94   31.60 
   8   5  -2  632.94   31.10 
  -8   5   2  647.84   31.90 
  -8   5   2  668.03   33.40 
   8   5  -2  593.14   30.70 
   8   5  -2  630.84   34.90 
  -8   5   2  637.14   32.70 
  -7  -5   2   80.89   21.90 
   7  -5  -2  100.59   13.20 
   7  -5  -2   90.19   21.20 
  -7  -5   2  107.39   15.20 
   7  -5  -2   97.39   14.10 
   7  -5  -2  118.69   15.00 
  -7  -5   2  106.59    8.90 
  -7  -5   2  109.69   13.30 
   7  -5  -2  107.09   11.60 
   7  -5  -2  100.89   13.90 
  -7  -5   2  100.59   12.70 
  -7   5   2  109.89   14.40 
   7   5  -2  103.59   13.20 
  -7   5   2   94.69   13.90 
  -7   5   2   96.39   13.80 
  -7   5   2   75.29   11.60 
   7   5  -2   95.19   13.30 
   7   5  -2   80.19   14.20 
   7   5  -2   92.09   20.90 
   6  -5  -2  797.72   35.50 
   6  -5  -2  830.72   30.80 
  -6  -5   2  787.62   36.00 
   6  -5  -2  828.22   33.70 
   6  -5  -2  788.42   35.10 
   6  -5  -2  799.42   33.60 
  -6  -5   2  839.92   32.40 
  -6  -5   2  802.02   32.40 
  -6  -5   2  791.02   26.70 
  -6  -5   2  797.42   39.30 
   6  -5  -2  853.21   35.70 
   6   5  -2  732.63   35.70 
   6   5  -2  763.12   36.40 
  -6   5   2  690.53   32.50 
  -6   5   2  740.43   34.60 
   6   5  -2  743.73   33.10 
  -6   5   2  776.12   33.10 
   6   5  -2  753.42   32.70 
  -5  -5   2  540.25   28.30 
   5  -5  -2  547.95   23.00 
  -5  -5   2  531.05   24.20 
   5  -5  -2  571.94   26.40 
  -5  -5   2  561.24   28.60 
  -5  -5   2  514.75   23.80 
   5  -5  -2  580.94   28.30 
   5  -5  -2  565.74   27.30 
   5  -5  -2  548.05   25.90 
  -5  -5   2  547.05   19.20 
   5  -5  -2  589.14   28.20 
  -5   5   2  501.75   25.10 
   5   5  -2  520.95   25.30 
  -5   5   2  487.15   24.90 
   5   5  -2  544.25   28.50 
   5   5  -2  529.95   24.90 
  -5   5   2  538.75   27.50 
   5   5  -2  498.25   27.80 
  -5   5   2  506.35   27.00 
   5   5  -2  518.15   24.80 
  -4  -5   2  746.73   24.90 
  -4  -5   2  748.33   34.00 
   4  -5  -2  762.32   31.30 
   4  -5  -2  764.92   31.10 
  -4  -5   2  770.92   34.10 
  -4  -5   2  728.13   29.30 
   4  -5  -2  767.22   28.80 
   4  -5  -2  785.42   33.60 
   4  -5  -2  757.42   33.50 
   4  -5  -2  751.02   32.30 
  -4  -5   2  784.42   30.00 
  -4   5   2  730.13   30.90 
  -4   5   2  773.72   33.60 
  -4   5   2  785.92   31.90 
  -4   5   2  771.22   33.50 
   4   5  -2  798.52   31.20 
   4   5  -2  770.12   30.00 
   4   5  -2  759.52   34.50 
   4   5  -2  764.02   34.00 
   4   5  -2  752.82   30.50 
   3  -5  -2  126.79   10.60 
  -3  -5   2  109.39   10.80 
  -3  -5   2  140.69   11.40 
   3  -5  -2  119.19   13.40 
  -3  -5   2  138.59   11.20 
  -3  -5   2  123.39    7.70 
  -3  -5   2  108.39   12.80 
   3  -5  -2  116.99   11.60 
   3  -5  -2  109.99   13.60 
   3  -5  -2  122.39   12.60 
   3  -5  -2  124.49   12.60 
  -3  -5   2  114.49   13.20 
   3   5  -2  103.09   10.20 
  -3   5   2  118.39   11.30 
   3   5  -2  107.99   11.80 
   3   5  -2  131.49   11.40 
  -3   5   2  116.09   12.00 
  -3   5   2  124.79   13.20 
   3   5  -2  114.09   14.00 
  -3   5   2  117.29   13.70 
   3   5  -2  108.99   13.60 
  -2  -5   2  909.91   32.20 
   2  -5  -2  900.41   34.00 
   2  -5  -2  923.91   32.50 
   2  -5  -2  905.71   36.90 
  -2  -5   2  903.21   29.40 
  -2  -5   2  890.81   37.20 
   2  -5  -2  898.81   34.00 
  -2  -5   2  917.21   31.20 
  -2  -5   2  865.11   31.90 
   2  -5  -2  918.01   34.60 
  -2   5   2  885.81   35.90 
  -2   5   2  839.22   33.30 
   2   5  -2  888.21   30.90 
  -2   5   2  851.81   33.80 
  -2   5   2  872.31   32.00 
   2   5  -2  884.41   36.70 
   2   5  -2  852.51   36.80 
   2   5  -2  869.21   33.00 
   2   5  -2  893.81   33.40 
  -2   5   2  900.41   36.90 
  -1  -5   2   36.50    5.60 
   1  -5  -2   41.00    7.40 
  -1  -5   2   40.70    9.10 
   1  -5  -2   49.70    8.70 
  -1  -5   2   42.60    7.30 
  -1  -5   2   47.40    7.00 
   1  -5  -2   50.79    9.30 
   1  -5  -2   41.20    9.40 
  -1  -5   2   35.60    6.80 
  -1   5   2   42.80    7.40 
   1   5  -2   44.80    8.30 
  -1   5   2   45.80    9.80 
   1   5  -2   47.50   10.20 
   1   5  -2   45.00    6.10 
   1   5  -2   43.70    9.10 
  -1   5   2   39.20    8.60 
  -1   5   2   40.80    8.50 
  -1   5   2   43.80    8.70 
   1   5  -2   49.90    8.20 
  -1   5   2   27.10    7.00 
   0  -5   2 1030.90   35.50 
   0  -5   2 1045.80   32.10 
   0  -5  -2 1031.00   38.00 
   0  -5   2 1050.69   35.30 
   0  -5   2 1042.20   35.50 
   0  -5   2  990.30   40.70 
   0  -5  -2  985.00   36.60 
   0  -5  -2 1029.30   41.20 
   0  -5  -2  983.80   37.50 
   0   5   2 1074.69   37.30 
   0   5   2 1022.00   37.30 
   0   5   2  998.30   39.30 
   0   5  -2 1043.70   41.60 
   0   5   2 1051.49   38.10 
   0   5  -2 1051.79   37.10 
   0   5  -2 1024.90   36.90 
   0   5   2 1049.70   41.80 
   0   5  -2 1032.10   39.70 
   0   5   2 1050.69   37.80 
   0   5  -2 1084.59   41.40 
   0   5  -2  900.51   34.50 
  -1  -5  -2  472.75   22.80 
   1  -5   2  474.95   16.00 
   1  -5   2  490.85   20.60 
  -1  -5  -2  459.15   22.30 
   1  -5   2  522.75   26.10 
   1  -5   2  492.75   20.70 
  -1  -5  -2  520.75   22.90 
  -1  -5  -2  478.85   25.40 
   1  -5   2  486.85   21.40 
  -1   5  -2  475.85   21.70 
  -1   5  -2  451.55   21.40 
   1   5   2  476.85   24.00 
  -1   5  -2  479.95   23.90 
   1   5   2  469.85   26.00 
   1   5   2  468.85   22.20 
   1   5   2  493.15   22.70 
  -1   5  -2  493.25   26.20 
   1   5   2  480.25   22.80 
   1   5   2  436.26   22.10 
  -2  -5  -2 1437.76   48.80 
  -2  -5  -2 1452.65   48.30 
   2  -5   2 1428.46   39.30 
  -2  -5  -2 1467.95   52.99 
   2  -5   2 1423.96   46.00 
  -2  -5  -2 1430.06   48.70 
   2  -5   2 1451.05   48.10 
   2  -5   2 1419.96   46.00 
   2  -5   2 1451.35   52.69 
  -2  -5  -2 1444.06   48.80 
  -2   5  -2 1319.97   46.80 
   2   5   2 1330.67   48.00 
   2   5   2 1361.26   52.49 
   2   5   2 1346.07   48.20 
  -2   5  -2 1323.67   51.99 
   2   5   2 1329.67   49.30 
   2   5   2 1357.16   47.90 
   2   5   2 1355.46   47.60 
  -2   5  -2 1258.27   46.50 
  -2   5  -2 1313.67   47.10 
  -2   5  -2 1374.16   49.00 
  -3  -5  -2  247.58   16.90 
  -3  -5  -2  201.78   15.10 
   3  -5   2  225.88   14.30 
   3  -5   2  205.28    7.40 
   3  -5   2  212.98   15.60 
   3  -5   2  186.58   13.80 
  -3  -5  -2  181.98   14.70 
   3  -5   2  209.48   18.00 
  -3  -5  -2  228.78   19.40 
  -3  -5  -2  227.98   15.10 
  -3  -5  -2  248.18   16.30 
   3   5   2  210.58   15.60 
  -3   5  -2  211.38   18.60 
   3   5   2  212.78   15.20 
  -3   5  -2  215.08   16.40 
  -3   5  -2  222.18   15.20 
   3   5   2  217.48   15.70 
   3   5   2  224.88   16.70 
  -3   5  -2  233.28   16.20 
  -3   5  -2  226.98   15.70 
   3   5   2  218.28   16.50 
  -4  -5  -2  679.53   29.30 
  -4  -5  -2  699.73   31.10 
  -4  -5  -2  717.43   31.90 
  -4  -5  -2  682.03   30.40 
  -4  -5  -2  676.73   30.40 
   4  -5   2  682.33   28.20 
   4  -5   2  684.13   21.20 
   4  -5   2  720.03   28.60 
   4  -5   2  827.22   49.50 
   4  -5   2  720.73   31.70 
  -4  -5  -2  717.53   36.90 
   4  -5   2  695.93   21.30 
  -4   5  -2  721.93   30.90 
  -4   5  -2  730.43   30.40 
  -4   5  -2  715.53   30.50 
   4   5   2  653.13   41.50 
  -4   5  -2  684.03   34.70 
   4   5   2  661.13   30.40 
   4   5   2  763.82   31.80 
  -4   5  -2  694.73   31.40 
   4   5   2  665.63   30.70 
  -5  -5  -2   10.20    7.10 
   5  -5   2    7.80    2.80 
   5  -5   2    6.30    6.00 
   5  -5   2    8.20    2.80 
   5  -5   2    3.90    7.20 
   5  -5   2   12.00    8.30 
  -5  -5  -2   13.20    9.20 
  -5  -5  -2    2.80    6.80 
  -5  -5  -2   11.90   10.20 
  -5  -5  -2    6.70    5.80 
  -5  -5  -2    3.70    7.10 
   5  -5   2    0.40    6.00 
  -5   5  -2    7.70    7.20 
   5   5   2   11.30    7.40 
  -5   5  -2    8.50    7.20 
   5   5   2    7.80    7.30 
  -5   5  -2    7.40    6.40 
  -5   5  -2   -0.30    6.40 
  -5   5  -2    2.40    7.90 
   5   5   2    6.50    7.80 
   5   5   2    3.00    6.60 
   6  -5   2  501.85   18.40 
  -6  -5  -2  518.05   26.90 
   6  -5   2  509.35   28.20 
   6  -5   2  555.04   29.10 
  -6  -5  -2  532.65   25.90 
   6  -5   2  518.25   18.60 
  -6  -5  -2  487.55   31.50 
   6  -5   2  497.15   24.10 
  -6  -5  -2  516.95   27.90 
  -6  -5  -2  501.95   29.00 
   6   5   2  497.55   27.60 
  -6   5  -2  529.35   29.30 
   6   5   2  522.75   26.70 
  -6   5  -2  451.95   24.70 
  -6   5  -2  474.85   25.80 
  -6   5  -2  492.05   26.40 
   6   5   2  470.35   27.60 
   6   5   2  502.85   26.40 
  -6   5  -2  478.25   30.00 
  -7  -5  -2    1.80    8.10 
  -7  -5  -2    7.50    8.70 
  -7  -5  -2    9.00    7.50 
  -7  -5  -2    0.10    6.80 
  -7  -5  -2   -8.80    8.10 
   7  -5   2    1.90    7.10 
   7  -5   2    3.90    3.30 
   7  -5   2   -3.20    6.90 
   7   5   2    2.50    7.30 
  -7   5  -2   -1.40    5.50 
  -7   5  -2    1.50    8.50 
  -7   5  -2   -0.70    6.90 
  -7   5  -2   23.70    9.30 
   7   5   2    1.90    8.00 
  -7   5  -2    6.30    7.70 
  -8  -5  -2  252.27   21.00 
   8  -5   2  258.37   18.50 
  -8  -5  -2  250.17   22.50 
   8  -5   2  250.77   19.00 
  -8  -5  -2  247.78   29.50 
  -8  -5  -2  253.67   27.30 
  -8  -5  -2  263.47   21.20 
   8  -5   2  234.48   21.30 
  -8   5  -2  221.68   27.80 
  -8   5  -2  258.37   21.00 
  -8   5  -2  276.27   24.40 
   8   5   2  305.87   22.50 
   8   5   2  236.08   22.30 
   8   5   2  236.48   19.70 
  -8   5  -2  217.58   21.00 
  -8   5  -2  246.98   19.90 
  -9  -5  -2  186.38   18.10 
  -9  -5  -2  192.98   20.00 
   9  -5   2  163.58   16.90 
  -9  -5  -2  162.98   24.60 
   9  -5   2  161.48   23.00 
  -9  -5  -2  147.59   19.00 
  -9  -5  -2  181.88   18.70 
  -9   5  -2  184.88   22.60 
  -9   5  -2  179.48   17.80 
   9   5   2  195.98   20.10 
  -9   5  -2  184.28   16.70 
   9   5   2  181.28   18.40 
   9   5   2  201.38   22.50 
  -9   5  -2  163.38   20.40 
  -9   5  -2  190.18   21.90 
  10  -5   2   16.60   10.70 
 -10  -5  -2   30.60   13.70 
  10  -5   2   26.30   10.00 
 -10  -5  -2   21.70    9.40 
 -10  -5  -2   13.80   15.90 
  10  -5   2   25.20   10.70 
 -10  -5  -2   35.40   18.60 
 -10  -5  -2   30.40   19.10 
 -10   5  -2   35.50   12.60 
 -10   5  -2   38.30   12.90 
  10   5   2   31.50   12.00 
 -10   5  -2   22.00    8.30 
  10   5   2   23.10   11.40 
 -10   5  -2   27.00   11.10 
  10   5   2   25.70    9.40 
  10   5   2   -5.50   14.60 
  10   5   2   10.70   10.10 
  11  -6  -2  128.59   17.90 
 -11  -6   2  125.99   11.90 
 -11  -6   2  134.59   20.80 
  11  -6  -2  122.89   28.60 
 -11  -6   2  181.88   21.10 
  11  -6  -2  144.69   14.60 
  11  -6  -2  143.09   19.20 
 -11  -6   2  157.38   24.90 
 -11   6   2  176.78   21.10 
  11   6  -2  115.69   16.70 
 -11   6   2  109.09   19.50 
  11   6  -2  153.58   36.20 
  11   6  -2  128.39   18.60 
 -11   6   2  147.79   18.70 
  10  -6  -2   43.20   12.00 
 -10  -6   2   26.70   10.20 
 -10  -6   2   39.50    7.30 
 -10  -6   2   36.00   13.40 
 -10  -6   2   21.10   10.90 
 -10  -6   2   37.70   10.20 
  10  -6  -2   38.00   12.60 
  10  -6  -2   32.60    8.60 
  10  -6  -2   43.30   12.40 
  10  -6  -2   41.50   11.80 
  10   6  -2   34.90   12.20 
 -10   6   2   25.30   11.70 
  10   6  -2   42.90   12.90 
  10   6  -2   49.90   12.30 
 -10   6   2   59.59   13.10 
 -10   6   2   33.70   11.20 
  10   6  -2   25.40   13.30 
 -10   6   2   37.70   12.20 
   9  -6  -2  183.38   15.10 
   9  -6  -2  165.98   17.40 
   9  -6  -2  162.78   20.30 
   9  -6  -2  205.28   18.30 
  -9  -6   2  163.78   16.60 
   9  -6  -2  161.88   18.70 
  -9  -6   2  219.48   22.80 
  -9  -6   2  168.68   12.00 
  -9  -6   2  165.98   21.60 
   9   6  -2  192.88   22.60 
   9   6  -2  179.48   19.40 
  -9   6   2  179.58   20.50 
   9   6  -2  175.88   17.90 
  -9   6   2  181.28   19.70 
  -9   6   2  166.88   19.70 
  -9   6   2  172.58   20.20 
   9   6  -2  153.68   18.30 
  -9   6   2  147.09   17.10 
  -8  -6   2   14.00    9.40 
   8  -6  -2   30.90    9.80 
  -8  -6   2   10.10    6.00 
   8  -6  -2   26.80   10.10 
   8  -6  -2   18.60    9.80 
  -8  -6   2   22.20    5.30 
   8  -6  -2   22.20    6.90 
   8  -6  -2   14.70   11.00 
  -8  -6   2   26.30   10.90 
  -8  -6   2   42.10   10.70 
  -8   6   2   29.60    9.90 
  -8   6   2    3.30    5.70 
   8   6  -2   32.00   12.60 
  -8   6   2   22.50   10.10 
   8   6  -2   23.00    9.70 
   8   6  -2   29.20    9.20 
   8   6  -2   40.50   10.60 
  -8   6   2   20.30    9.40 
  -7  -6   2  495.45   19.30 
  -7  -6   2  416.26   34.60 
   7  -6  -2  464.75   28.10 
   7  -6  -2  466.85   28.00 
  -7  -6   2  457.65   29.40 
   7  -6  -2  503.85   22.90 
  -7  -6   2  481.85   29.20 
   7  -6  -2  463.65   26.60 
  -7  -6   2  473.75   25.20 
   7   6  -2  462.85   29.80 
  -7   6   2  440.96   27.80 
   7   6  -2  425.06   26.00 
   7   6  -2  428.96   26.00 
   7   6  -2  449.76   25.70 
  -7   6   2  498.55   29.80 
  -7   6   2  485.15   27.50 
  -6  -6   2  160.28   17.30 
   6  -6  -2  155.98   17.00 
  -6  -6   2  165.88   18.30 
   6  -6  -2  157.18   15.70 
  -6  -6   2  145.99   14.40 
   6  -6  -2  135.89   14.60 
   6  -6  -2  162.28   17.40 
   6  -6  -2  166.98   13.20 
   6  -6  -2  139.59   17.00 
  -6  -6   2  158.28   14.00 
  -6   6   2  143.49   15.30 
   6   6  -2  162.08   15.90 
   6   6  -2  139.59   15.00 
   6   6  -2  159.18   15.60 
  -6   6   2  154.18   17.50 
   6   6  -2  151.68   18.80 
  -6   6   2  177.88   17.80 
   5  -6  -2  289.67   20.50 
  -5  -6   2  256.47   12.70 
   5  -6  -2  271.77   16.20 
  -5  -6   2  267.37   18.00 
  -5  -6   2  261.27   21.10 
   5  -6  -2  282.97   22.10 
   5  -6  -2  294.97   20.00 
  -5  -6   2  286.67   18.90 
   5  -6  -2  263.87   33.00 
   5  -6  -2  255.17   19.10 
  -5  -6   2  272.37   21.80 
   5   6  -2  320.87   20.40 
   5   6  -2  307.87   19.10 
  -5   6   2  321.37   23.90 
   5   6  -2  328.77   19.60 
  -5   6   2  226.38   17.00 
  -5   6   2  333.97   22.30 
  -5   6   2  315.67   22.20 
   5   6  -2  293.07   22.30 
   5   6  -2  323.77   23.70 
   4  -6  -2  328.97   17.40 
  -4  -6   2  314.97   23.10 
   4  -6  -2  276.17   29.10 
  -4  -6   2  337.67   18.40 
   4  -6  -2  330.37   23.00 
  -4  -6   2  332.97   19.00 
   4  -6  -2  307.77   21.90 
   4  -6  -2  344.97   20.20 
  -4  -6   2  302.77   22.40 
  -4  -6   2  323.57   13.90 
   4  -6  -2  366.26   21.00 
   4   6  -2  317.07   24.20 
   4   6  -2  317.87   22.70 
  -4   6   2  320.37   20.10 
  -4   6   2  289.57   19.50 
  -4   6   2  292.17   22.20 
   4   6  -2  323.27   22.50 
   4   6  -2  298.07   19.90 
   4   6  -2  320.77   18.60 
  -4   6   2  309.57   22.00 
  -3  -6   2 1419.06   45.40 
  -3  -6   2 1422.96   49.10 
   3  -6  -2 1394.96   51.49 
  -3  -6   2 1369.26   49.20 
   3  -6  -2 1441.56   52.59 
   3  -6  -2 1454.35   49.00 
   3  -6  -2 1389.66   54.79 
  -3  -6   2 1394.76   49.60 
  -3  -6   2 1410.96   72.69 
   3  -6  -2 1408.96   52.39 
  -3   6   2 1493.95   52.49 
  -3   6   2 1572.24   56.79 
   3   6  -2 1471.45   51.59 
   3   6  -2 1520.15   56.09 
  -3   6   2 1625.34   53.09 
   3   6  -2 1511.05   51.99 
   3   6  -2 1533.85   49.60 
   3   6  -2 1524.75   56.99 
  -3   6   2 1560.64   55.49 
   2  -6  -2  238.38   17.10 
  -2  -6   2  232.28   13.80 
  -2  -6   2  234.58   15.20 
  -2  -6   2  223.78   21.50 
   2  -6  -2  206.98   24.40 
   2  -6  -2  221.08   18.80 
   2  -6  -2  217.38   14.50 
  -2  -6   2  249.68   12.60 
   2  -6  -2  242.08   16.70 
  -2  -6   2  209.28   14.60 
   2   6  -2  233.38   16.00 
  -2   6   2  228.38   16.70 
  -2   6   2  205.08   23.80 
  -2   6   2  236.58   16.90 
  -2   6   2  196.58   28.10 
   2   6  -2  236.58   20.50 
   2   6  -2  224.08   15.90 
  -2   6   2  210.68   19.50 
   2   6  -2  209.48   18.30 
  -2   6   2  214.08   14.50 
   2   6  -2  222.28   13.70 
  -1  -6   2  606.44   23.00 
   1  -6  -2  587.04   27.00 
  -1  -6   2  617.84   23.90 
   1  -6  -2  591.74   25.70 
  -1  -6   2  630.94   25.70 
  -1  -6   2  600.84   25.40 
  -1  -6   2  613.14   31.60 
   1  -6  -2  574.64   27.70 
   1  -6  -2  625.14   31.10 
   1   6  -2  621.94   31.40 
  -1   6   2  562.84   33.20 
  -1   6   2  613.14   25.80 
  -1   6   2  563.44   37.20 
  -1   6   2  578.74   27.20 
   1   6  -2  601.44   30.30 
   1   6  -2  630.04   27.10 
  -1   6   2  580.44   27.30 
   1   6  -2  580.84   22.70 
   1   6  -2  581.14   26.80 
  -1   6   2  614.34   31.40 
   0  -6  -2   37.90   10.40 
   0  -6   2   23.70    7.50 
   0  -6   2   36.20    5.50 
   0  -6  -2   34.70   10.20 
   0  -6   2   22.50    6.90 
   0  -6   2   22.10    5.90 
   0  -6   2   24.10   14.30 
   0  -6  -2   43.10    8.60 
   0  -6  -2   56.09   10.20 
   0   6  -2   25.80    8.60 
   0   6  -2   38.60    5.50 
   0   6  -2   35.30   10.10 
   0   6  -2   53.09   11.10 
   0   6  -2   33.40    9.80 
   0   6   2   28.60   10.20 
   0   6   2   37.90    8.20 
   0   6  -2   31.70    8.20 
   0   6   2   38.50    8.00 
   0   6   2   45.60    9.50 
   0   6   2   35.90    9.10 
   1  -6   2  360.86   23.50 
  -1  -6  -2  342.17   23.20 
  -1  -6  -2  350.66   20.40 
   1  -6   2  329.67   12.90 
   1  -6   2  311.07   17.30 
  -1  -6  -2  302.07   18.70 
   1  -6   2  328.17   17.60 
   1  -6   2  345.37   18.30 
  -1  -6  -2  389.66   28.40 
   1   6   2  308.87   24.00 
   1   6   2  317.77   19.60 
   1   6   2  307.17   18.50 
  -1   6  -2  307.87   22.30 
  -1   6  -2  298.97   18.90 
  -1   6  -2  298.67   20.70 
   1   6   2  315.17   19.20 
   1   6   2  307.47   19.30 
   1   6   2  318.27   21.70 
  -1   6  -2  312.47   18.50 
   2  -6   2   42.70   10.80 
  -2  -6  -2   37.10    9.80 
  -2  -6  -2   45.50    9.80 
   2  -6   2   47.20    4.30 
   2  -6   2   53.39    9.30 
   2  -6   2   59.69    9.30 
  -2  -6  -2   42.60    9.90 
   2  -6   2   53.79    9.00 
  -2  -6  -2   39.50    9.10 
  -2   6  -2   47.60    9.90 
   2   6   2   42.10    8.70 
   2   6   2   56.39   10.90 
  -2   6  -2   54.69   10.70 
  -2   6  -2   57.09   10.30 
   2   6   2   51.49   13.30 
   2   6   2   40.10   10.00 
   2   6   2   44.90    9.50 
  -2   6  -2   53.79   11.90 
  -3  -6  -2  621.84   30.00 
   3  -6   2  612.14   27.20 
   3  -6   2  639.84   29.60 
  -3  -6  -2  665.43   30.70 
  -3  -6  -2  675.83   30.90 
   3  -6   2  639.44   19.10 
   3  -6   2  666.63   27.70 
  -3  -6  -2  647.74   33.70 
  -3  -6  -2  691.83   30.50 
   3  -6   2  689.43   34.70 
   3   6   2  650.33   31.30 
   3   6   2  676.33   30.50 
  -3   6  -2  616.84   28.80 
  -3   6  -2  615.94   34.50 
   3   6   2  538.65   40.90 
  -3   6  -2  612.64   29.70 
   3   6   2  643.84   29.60 
  -3   6  -2  610.64   35.80 
   3   6   2  693.83   31.10 
  -4  -6  -2  284.77   30.70 
  -4  -6  -2  278.47   19.60 
   4  -6   2  288.07   18.30 
   4  -6   2  316.37   24.10 
   4  -6   2  305.27   18.30 
   4  -6   2  328.07   21.20 
  -4  -6  -2  258.27   19.20 
  -4  -6  -2  291.17   23.80 
  -4  -6  -2  299.57   20.50 
  -4  -6  -2  278.27   18.20 
   4   6   2  320.27   21.40 
   4   6   2  303.67   21.00 
  -4   6  -2  299.77   20.60 
   4   6   2  266.07   19.20 
  -4   6  -2  330.57   24.70 
   4   6   2  294.87   20.70 
  -4   6  -2  292.67   22.90 
   4   6   2  327.27   21.00 
  -4   6  -2  311.67   20.30 
  -4   6  -2  324.97   29.30 
   5  -6   2   40.50   11.10 
  -5  -6  -2   28.30    9.80 
  -5  -6  -2   30.80    9.70 
   5  -6   2   36.70    3.30 
   5  -6   2   23.00    9.40 
   5  -6   2   28.00    3.10 
  -5  -6  -2   25.90   10.80 
   5  -6   2   26.20    8.70 
   5  -6   2   14.20    7.60 
  -5  -6  -2   19.30   13.70 
  -5  -6  -2   35.00    8.90 
   5   6   2   33.20   10.70 
  -5   6  -2   21.00    8.90 
  -5   6  -2   28.00    9.70 
  -5   6  -2   23.90    8.80 
  -5   6  -2   33.10   11.70 
   5   6   2   29.00    9.80 
   5   6   2    6.20    6.90 
  -5   6  -2   32.60   11.40 
   5   6   2   11.80    8.30 
  -6  -6  -2   11.00    8.20 
  -6  -6  -2   14.60    7.50 
   6  -6   2    6.80    2.60 
   6  -6   2   -1.90    6.50 
  -6  -6  -2    7.40    9.40 
   6  -6   2    8.70    7.10 
  -6  -6  -2    8.10    8.30 
   6  -6   2    3.50    1.90 
   6  -6   2   -0.90    7.00 
   6   6   2    5.30    8.30 
  -6   6  -2   11.30    8.50 
  -6   6  -2   13.40    8.20 
  -6   6  -2   10.80    8.10 
   6   6   2    9.30    9.40 
   6   6   2    9.80    9.00 
  -6   6  -2    7.60    8.20 
  -6   6  -2    8.90    9.80 
   7  -6   2  234.18   18.30 
   7  -6   2  258.37   22.80 
  -7  -6  -2  222.38   25.00 
  -7  -6  -2  245.68   19.00 
   7  -6   2  253.77   11.10 
  -7  -6  -2  281.17   21.80 
  -7  -6  -2  231.28   20.50 
  -7  -6  -2  259.47   22.00 
   7  -6   2  282.27   19.10 
  -7  -6  -2  253.17   21.50 
  -7   6  -2  255.67   20.30 
  -7   6  -2  218.58   19.00 
  -7   6  -2  247.18   23.90 
   7   6   2  239.58   19.70 
   7   6   2  256.47   21.60 
  -7   6  -2  246.58   20.10 
   7   6   2  218.78   21.40 
  -7   6  -2  232.78   21.70 
   7   6   2  237.58   19.70 
  -8  -6  -2   58.79   13.80 
  -8  -6  -2   80.19   12.90 
   8  -6   2   81.99   13.30 
  -8  -6  -2   76.59   14.30 
   8  -6   2  105.69   25.00 
  -8  -6  -2   71.49   14.30 
   8  -6   2   67.59    6.90 
  -8  -6  -2   69.69   13.60 
  -8   6  -2   85.39   24.70 
  -8   6  -2  112.29   15.70 
   8   6   2   66.89   15.30 
  -8   6  -2   95.39   15.30 
   8   6   2   86.29   15.00 
  -8   6  -2   81.09   14.60 
  -8   6  -2   71.89   15.40 
   8   6   2   72.49   15.30 
   8   6   2   71.89   14.40 
   9  -6   2   44.60   10.80 
  -9  -6  -2   32.20   10.20 
  -9  -6  -2   43.40   16.50 
  -9  -6  -2   17.40   11.30 
   9  -6   2   49.40   13.70 
  -9  -6  -2   36.20   12.90 
   9  -6   2   32.50   10.70 
   9   6   2   76.79   16.40 
   9   6   2   24.60   12.40 
  -9   6  -2   54.59   16.20 
  -9   6  -2   32.90   10.10 
   9   6   2   28.20   11.20 
  -9   6  -2   55.39   21.00 
   9   6   2   13.00   11.70 
  -9   6  -2   37.80   20.60 
  -9   6  -2   30.50   12.00 
  -9   6  -2   30.80   12.30 
 -10  -7   2    5.90    9.80 
 -10  -7   2   15.70   11.70 
  10  -7  -2   19.20   10.80 
 -10  -7   2   17.50    9.90 
 -10  -7   2   16.80   11.00 
  10  -7  -2   33.30   13.40 
  10  -7  -2   13.40    6.50 
 -10  -7   2    5.80    4.50 
 -10   7   2   22.60   12.20 
 -10   7   2   19.50   11.80 
  10   7  -2   23.30   11.70 
 -10   7   2   23.90   13.30 
  10   7  -2   22.50   12.40 
 -10   7   2   32.90   11.30 
  10   7  -2   25.80   20.10 
   9  -7  -2   88.59   15.30 
  -9  -7   2   90.29   16.40 
  -9  -7   2   87.49   13.80 
   9  -7  -2   90.29   11.30 
  -9  -7   2  101.09   15.80 
  -9  -7   2   89.29    8.80 
  -9  -7   2  113.09   17.90 
   9  -7  -2  101.29   16.40 
   9  -7  -2  102.19   15.10 
   9  -7  -2  111.69   19.10 
  -9   7   2  114.99   20.30 
   9   7  -2   97.09   18.10 
   9   7  -2  101.09   16.50 
   9   7  -2  124.29   17.40 
  -9   7   2   81.39   16.30 
  -9   7   2  111.99   26.90 
  -9   7   2  125.89   17.00 
   9   7  -2  104.59   16.00 
   8  -7  -2  112.09   12.40 
  -8  -7   2  100.09   17.80 
  -8  -7   2  131.29   16.50 
   8  -7  -2  112.99   16.70 
   8  -7  -2  120.89   17.30 
   8  -7  -2  131.19   21.10 
  -8  -7   2  104.49   17.60 
  -8  -7   2  111.99    9.10 
  -8  -7   2  116.39   16.70 
   8  -7  -2  106.69   15.70 
   8  -7  -2  115.69   17.10 
   8   7  -2  133.29   19.90 
  -8   7   2  125.99   17.80 
   8   7  -2  142.49   17.70 
  -8   7   2  141.79   18.90 
  -8   7   2  122.69   20.30 
   8   7  -2  101.79   15.40 
  -8   7   2  125.49   17.70 
  -7  -7   2  105.69   17.70 
  -7  -7   2   89.79    8.10 
  -7  -7   2  103.59   14.50 
   7  -7  -2   80.19   14.10 
   7  -7  -2   86.79   15.60 
   7  -7  -2  112.49   11.70 
   7  -7  -2   99.49   14.40 
   7  -7  -2   90.99   14.90 
   7  -7  -2   96.49   15.10 
  -7   7   2   88.89   14.70 
   7   7  -2   94.09   15.10 
   7   7  -2   95.19   14.50 
   7   7  -2   84.39   13.50 
   7   7  -2   71.79   13.80 
  -7   7   2   81.59   14.60 
  -7   7   2  129.69   17.60 
  -6  -7   2  231.78   22.20 
  -6  -7   2  221.68   12.00 
   6  -7  -2  215.78   21.20 
   6  -7  -2  225.58   15.40 
  -6  -7   2  265.87   19.20 
   6  -7  -2  241.28   21.80 
  -6  -7   2  222.88   18.30 
   6  -7  -2  226.68   18.90 
  -6   7   2  235.98   22.30 
   6   7  -2  255.07   19.50 
  -6   7   2  241.18   21.50 
   6   7  -2  247.98   20.30 
   6   7  -2  241.88   23.70 
   6   7  -2  251.17   22.30 
   6   7  -2  234.48   18.60 
  -6   7   2  267.37   20.30 
  -5  -7   2   60.49    7.30 
  -5  -7   2   52.39    9.90 
   5  -7  -2   61.79   11.90 
  -5  -7   2   40.10   11.00 
  -5  -7   2   59.59   11.40 
  -5  -7   2   54.49    6.60 
   5  -7  -2   55.19   12.60 
   5  -7  -2   51.09    8.50 
   5  -7  -2   69.19   12.80 
   5   7  -2   72.59   12.20 
   5   7  -2   58.49   12.30 
   5   7  -2   71.59   13.20 
  -5   7   2   53.09   12.70 
   5   7  -2   50.49   13.40 
  -5   7   2   77.39   12.90 
  -5   7   2   75.79   14.60 
   5   7  -2   59.79   12.70 
  -4  -7   2  419.46   22.90 
  -4  -7   2  438.86   28.70 
   4  -7  -2  423.16   28.10 
  -4  -7   2  406.86   23.00 
  -4  -7   2  417.06   18.00 
   4  -7  -2  413.86   24.50 
  -4  -7   2  431.86   18.30 
   4  -7  -2  396.86   24.20 
   4  -7  -2  427.46   21.40 
   4  -7  -2  408.96   25.10 
   4   7  -2  498.45   31.40 
  -4   7   2  494.65   26.20 
   4   7  -2  476.95   28.90 
   4   7  -2  491.05   23.90 
  -4   7   2  484.35   29.30 
  -4   7   2  490.05   28.80 
   4   7  -2  496.25   25.70 
   4   7  -2  514.55   26.50 
   3  -7  -2    7.00    6.80 
  -3  -7   2   14.20    9.80 
   3  -7  -2   21.80    9.30 
  -3  -7   2   14.50    6.30 
   3  -7  -2   17.50    6.70 
  -3  -7   2   32.90    9.00 
   3  -7  -2   12.90    8.90 
  -3  -7   2   26.10    5.40 
  -3  -7   2   12.60    8.50 
   3  -7  -2   17.50    9.30 
   3   7  -2   18.50   11.60 
  -3   7   2   36.90   10.00 
   3   7  -2   25.00    7.30 
   3   7  -2   15.00    9.30 
  -3   7   2    1.30    6.50 
   3   7  -2   12.90    7.80 
  -3   7   2   25.60   10.60 
   3   7  -2   13.60    8.50 
   2  -7  -2  261.07   16.90 
   2  -7  -2  252.67   18.60 
  -2  -7   2  260.77   21.90 
   2  -7  -2  250.07   21.60 
  -2  -7   2  236.88   17.10 
  -2  -7   2  266.37   17.60 
   2  -7  -2  234.98   28.80 
  -2  -7   2  260.07   15.60 
   2  -7  -2  236.78   18.30 
  -2  -7   2  249.28   14.30 
  -2   7   2  276.87   19.90 
   2   7  -2  281.67   29.70 
   2   7  -2  293.77   16.10 
  -2   7   2  292.47   20.60 
  -2   7   2  296.47   17.40 
  -2   7   2  279.77   27.90 
   2   7  -2  274.67   18.80 
   2   7  -2  302.47   24.10 
  -1  -7   2  286.47   17.70 
   1  -7  -2  290.47   23.20 
  -1  -7   2  279.67   14.90 
  -1  -7   2  246.08   21.30 
  -1  -7   2  275.17   15.60 
  -1  -7   2  239.18   16.80 
   1  -7  -2  270.07   19.20 
   1  -7  -2  283.37   17.80 
   1  -7  -2  291.47   20.20 
   1  -7  -2  265.37   18.80 
   1   7  -2  280.77   19.70 
   1   7  -2  263.47   23.40 
  -1   7   2  286.37   25.20 
   1   7  -2  266.67   34.30 
   1   7  -2  306.27   29.50 
  -1   7   2  269.07   21.30 
  -1   7   2  266.17   19.20 
  -1   7   2  260.17   17.20 
   1   7  -2  274.77   14.80 
  -1   7   2  277.37   19.50 
   1   7  -2  259.77   21.90 
   0  -7   2   96.89   10.50 
   0  -7  -2  108.89   16.20 
   0  -7   2   94.69   11.60 
   0  -7   2   85.39    8.30 
   0  -7  -2   80.79   12.70 
   0  -7  -2  102.19   13.90 
   0  -7   2   99.59   12.20 
   0  -7  -2   76.79   10.80 
   0   7   2   76.99   12.80 
   0   7  -2   78.29    8.10 
   0   7  -2   75.89   13.20 
   0   7  -2   90.89   12.50 
   0   7   2   76.09   11.80 
   0   7  -2   85.29   14.90 
   0   7   2  106.99   13.00 
   0   7  -2   73.29   19.30 
   0   7  -2   75.59   19.50 
   0   7   2   92.49   14.70 
   0   7   2   95.39   16.90 
  -1  -7  -2  105.79   12.70 
   1  -7   2  108.69   12.40 
   1  -7   2  112.09   12.50 
  -1  -7  -2  123.49   14.80 
   1  -7   2  105.99   12.10 
   1  -7   2   90.59    7.50 
  -1  -7  -2   95.99   14.00 
  -1  -7  -2   97.49   15.70 
   1   7   2  101.39   13.70 
   1   7   2  126.79   18.30 
   1   7   2   99.59   14.70 
  -1   7  -2  100.49   15.80 
  -1   7  -2  109.89   15.30 
  -1   7  -2   90.19   14.20 
  -1   7  -2  105.79   13.70 
  -1   7  -2   77.39   19.30 
   1   7   2  101.99   14.80 
  -2  -7  -2  512.25   26.30 
   2  -7   2  490.45   23.80 
  -2  -7  -2  477.25   25.70 
   2  -7   2  477.15   16.40 
   2  -7   2  499.55   25.10 
   2  -7   2  489.35   27.20 
  -2  -7  -2  506.75   26.80 
  -2   7  -2  481.35   30.50 
   2   7   2  450.05   31.30 
   2   7   2  455.95   25.70 
  -2   7  -2  471.65   25.20 
   2   7   2  463.45   25.30 
  -2   7  -2  445.36   25.00 
  -2   7  -2  444.66   27.40 
   2   7   2  468.75   26.00 
   2   7   2  404.36   26.60 
   3  -7   2  289.67   19.90 
  -3  -7  -2  281.37   20.30 
  -3  -7  -2  277.87   20.30 
   3  -7   2  303.67   18.50 
   3  -7   2  241.08   23.20 
   3  -7   2  284.57   19.00 
   3  -7   2  273.67    9.50 
  -3   7  -2  280.97   21.80 
   3   7   2  292.67   22.20 
   3   7   2  304.87   21.20 
  -3   7  -2  263.97   23.30 
  -3   7  -2  272.77   20.50 
   3   7   2  291.47   20.30 
  -3   7  -2  295.27   21.10 
   3   7   2  315.77   21.90 
   4  -7   2   97.79   12.60 
   4  -7   2   88.69   12.40 
  -4  -7  -2   82.19   13.60 
  -4  -7  -2   82.89   13.50 
   4  -7   2   87.09   13.00 
  -4  -7  -2   93.79   12.10 
   4  -7   2  110.99   17.70 
  -4   7  -2  109.49   14.20 
   4   7   2   96.69   14.20 
   4   7   2  106.59   15.70 
   4   7   2  105.49   14.40 
   4   7   2  131.09   16.70 
  -4   7  -2  108.99   17.20 
  -4   7  -2   81.69   13.60 
  -4   7  -2  122.09   15.90 
  -5  -7  -2   39.20   10.90 
   5  -7   2   72.99   17.60 
   5  -7   2   60.49   10.70 
  -5  -7  -2   57.99   13.20 
   5  -7   2   28.50    9.40 
  -5  -7  -2   53.49   12.50 
   5  -7   2   47.90   13.70 
  -5  -7  -2   59.19   10.10 
  -5  -7  -2   52.99   12.00 
  -5  -7  -2   61.59   14.90 
  -5   7  -2   48.10   12.00 
   5   7   2   37.40   11.40 
   5   7   2   56.39   12.80 
  -5   7  -2   43.30   11.20 
  -5   7  -2   43.00   10.70 
   5   7   2   58.19   12.70 
  -5   7  -2   47.80   13.00 
  -6  -7  -2  126.09   14.20 
   6  -7   2  133.09   15.80 
  -6  -7  -2  127.39   19.90 
  -6  -7  -2  132.09   17.20 
  -6  -7  -2  144.39   18.20 
   6  -7   2  142.99   22.20 
   6  -7   2  106.99   13.80 
  -6  -7  -2  154.88   18.00 
  -6  -7  -2  135.19   18.00 
   6  -7   2  124.89   19.00 
  -6   7  -2  126.39   19.20 
  -6   7  -2  143.19   17.40 
   6   7   2  143.59   18.70 
  -6   7  -2  148.69   18.90 
  -6   7  -2  140.79   17.70 
  -6   7  -2  134.49   17.00 
   6   7   2  120.49   16.30 
   6   7   2  141.49   16.40 
   6   7   2  127.19   17.70 
  -7  -7  -2    1.20    8.40 
  -7  -7  -2   -3.50    6.60 
   7  -7   2   13.10    8.90 
   7  -7   2   -5.00    9.60 
  -7  -7  -2    6.00    9.20 
  -7  -7  -2    7.10    9.10 
  -7  -7  -2    3.40    9.50 
  -7  -7  -2   11.20   10.80 
  -7   7  -2    0.60    8.50 
  -7   7  -2   10.60    9.60 
  -7   7  -2   17.40   12.30 
   7   7   2   14.70    9.90 
   7   7   2    3.10   10.50 
  -7   7  -2   -0.70    9.40 
  -7   7  -2   -5.60    7.90 
   7   7   2   11.80   10.10 
   7   7   2   12.10    9.40 
  -8  -7  -2  175.28   17.30 
   8  -7   2  189.48   21.80 
  -8  -7  -2  243.38   37.50 
  -8  -7  -2  183.08   19.60 
  -8  -7  -2  205.48   22.10 
  -8  -7  -2  156.68   23.50 
  -8  -7  -2  188.88   22.30 
   8  -7   2  179.18   18.00 
  -8   7  -2  163.18   32.10 
   8   7   2  182.18   25.10 
  -8   7  -2  186.78   19.60 
  -8   7  -2  184.08   27.20 
  -8   7  -2  217.68   20.10 
   8   7   2  161.78   23.80 
  -8   7  -2  172.08   22.00 
   8   7   2  161.08   21.60 
   8   7   2  201.58   19.90 
   8   7   2  206.28   31.40 
   9  -8  -2   14.80    6.60 
   9  -8  -2    9.60   10.80 
   9  -8  -2   12.40   11.70 
  -9  -8   2   23.40   10.60 
  -9  -8   2    7.40   11.10 
  -9  -8   2   20.30   12.30 
   9   8  -2    9.80   13.50 
   9   8  -2   17.30    9.80 
   9   8  -2   20.90   13.50 
  -9   8   2   31.00   11.20 
  -9   8   2   28.70   17.40 
  -9   8   2   14.30   10.40 
  -9   8   2   32.60   12.90 
  -8  -8   2   81.09   13.90 
   8  -8  -2   88.19   20.70 
  -8  -8   2   82.99   16.40 
  -8  -8   2   86.79   18.00 
   8  -8  -2   89.99   16.80 
   8  -8  -2  101.99   11.00 
   8  -8  -2   89.69   15.50 
   8  -8  -2   86.89   15.30 
   8   8  -2   94.39   17.50 
   8   8  -2   96.59   16.00 
  -8   8   2   81.69   17.00 
  -8   8   2   77.89   14.80 
   8   8  -2   83.69   15.30 
   8   8  -2   89.29   24.10 
  -8   8   2   69.69   15.10 
  -7  -8   2   78.79   13.40 
   7  -8  -2   63.89   13.40 
  -7  -8   2   80.89   25.30 
   7  -8  -2   51.39   11.90 
   7  -8  -2   49.70    8.40 
  -7  -8   2   59.99   21.00 
   7  -8  -2   67.19   15.00 
  -7  -8   2   77.49   13.80 
  -7   8   2   91.99   15.50 
   7   8  -2   64.69   15.50 
   7   8  -2   60.29   13.20 
   7   8  -2   65.99   13.90 
  -7   8   2   56.59   13.70 
  -7   8   2   55.79   13.00 
  -7   8   2   53.69   13.20 
   7   8  -2   79.09   14.10 
   6  -8  -2   99.79   11.80 
   6  -8  -2  129.09   19.10 
   6  -8  -2  142.29   18.90 
  -6  -8   2  105.59   17.20 
   6  -8  -2  128.89   18.10 
  -6  -8   2  102.79   14.10 
   6  -8  -2  115.59   15.80 
  -6  -8   2  114.09    8.50 
   6   8  -2  119.69   15.30 
   6   8  -2  132.39   17.80 
   6   8  -2  113.09   17.70 
  -6   8   2  159.78   19.00 
  -6   8   2  119.99   17.30 
  -6   8   2  132.19   25.60 
  -6   8   2  111.89   18.20 
   6   8  -2   99.99   18.00 
   5  -8  -2  434.46   22.30 
  -5  -8   2  436.46   18.80 
   5  -8  -2  460.55   27.90 
   5  -8  -2  476.25   27.20 
  -5  -8   2  449.66   31.10 
   5  -8  -2  422.16   29.60 
  -5  -8   2  500.95   26.60 
  -5   8   2  470.95   31.10 
  -5   8   2  470.15   31.50 
   5   8  -2  474.15   28.50 
   5   8  -2  452.55   30.70 
  -5   8   2  469.65   28.20 
   5   8  -2  463.45   28.00 
   5   8  -2  415.66   32.30 
  -5   8   2  464.35   27.90 
   5   8  -2  474.25   26.20 
   4  -8  -2   68.49   14.40 
  -4  -8   2   54.29   11.50 
  -4  -8   2   67.09    7.80 
   4  -8  -2   74.09   13.60 
   4  -8  -2   49.30   11.80 
   4  -8  -2   67.49    9.80 
  -4  -8   2   66.69   14.10 
  -4  -8   2   53.29   10.70 
  -4   8   2   64.79   13.00 
   4   8  -2   70.69   13.50 
   4   8  -2   44.80   14.60 
   4   8  -2   55.19   13.40 
   4   8  -2   49.99   10.60 
   4   8  -2   56.59   12.50 
  -4   8   2   55.09   13.50 
  -4   8   2   50.09   13.60 
   3  -8  -2  360.16   20.00 
   3  -8  -2  308.37   22.10 
  -3  -8   2  324.67   29.30 
   3  -8  -2  351.16   23.40 
  -3  -8   2  369.66   21.80 
   3  -8  -2  324.17   25.80 
  -3  -8   2  353.56   25.10 
   3   8  -2  326.77   25.60 
  -3   8   2  304.47   27.30 
   3   8  -2  348.87   23.60 
  -3   8   2  380.46   25.30 
  -3   8   2  337.47   23.20 
   3   8  -2  307.97   22.60 
   3   8  -2  332.87   19.80 
   3   8  -2  319.57   28.80 
  -2  -8   2  189.98   13.90 
   2  -8  -2  171.28   17.30 
  -2  -8   2  165.28   12.40 
   2  -8  -2  149.39   17.40 
  -2  -8   2  203.58   31.20 
   2  -8  -2  160.18   19.80 
  -2  -8   2  147.59   17.70 
  -2  -8   2  167.48   15.40 
   2  -8  -2  158.68   14.60 
   2   8  -2  210.48   23.90 
  -2   8   2  191.08   15.40 
  -2   8   2  170.58   22.90 
  -2   8   2  174.88   17.20 
   2   8  -2  171.88   19.40 
   2   8  -2  145.69   16.00 
   2   8  -2  158.48   17.70 
  -2   8   2  164.18   21.30 
   2   8  -2  155.08   13.20 
   1  -8  -2  248.98   23.10 
   1  -8  -2  248.68   17.80 
  -1  -8   2  250.27   15.40 
  -1  -8   2  249.28   17.50 
   1  -8  -2  262.67   19.50 
  -1  -8   2  228.48   14.40 
   1  -8  -2  261.17   20.60 
  -1  -8   2  260.97   18.40 
  -1   8   2  255.77   26.00 
   1   8  -2  230.88   19.00 
  -1   8   2  235.88   20.00 
   1   8  -2  252.87   24.90 
   1   8  -2  234.78   19.10 
   1   8  -2  233.18   22.50 
   1   8  -2  243.68   14.80 
  -1   8   2  276.57   20.70 
  -1   8   2  211.78   24.70 
   1   8  -2  245.78   22.70 
   0  -8   2  212.78   16.70 
   0  -8  -2  199.28   19.10 
   0  -8  -2  239.18   18.00 
   0  -8   2  206.48   12.30 
   0  -8   2  223.48   16.60 
   0  -8  -2  201.98   21.90 
   0  -8   2  182.58   14.60 
   0  -8  -2  186.28   16.50 
   0   8  -2  199.58   20.60 
   0   8  -2  188.08   21.10 
   0   8  -2  205.08   12.60 
   0   8  -2  235.08   23.60 
   0   8   2  197.58   18.50 
   0   8  -2  195.38   17.90 
   0   8  -2  187.28   17.70 
   0   8   2  218.58   24.90 
   0   8   2  232.98   19.30 
   0   8   2  209.98   17.00 
   1  -8   2  335.27   14.70 
  -1  -8  -2  315.27   32.20 
   1  -8   2  337.07   20.40 
   1  -8   2  329.77   20.30 
   1  -8   2  343.67   20.70 
  -1  -8  -2  338.07   22.70 
  -1   8  -2  321.97   23.20 
   1   8   2  338.47   23.20 
   1   8   2  313.37   23.50 
  -1   8  -2  353.16   22.70 
   1   8   2  350.36   28.80 
  -1   8  -2  337.17   26.80 
  -1   8  -2  381.46   28.40 
  -1   8  -2  344.97   25.60 
   1   8   2  311.47   21.40 
   2  -8   2  139.59   14.20 
   2  -8   2  138.39   18.00 
  -2  -8  -2  173.68   16.80 
  -2  -8  -2  178.68   17.30 
   2  -8   2  166.98   15.90 
  -2  -8  -2  145.59   17.00 
  -2   8  -2  146.79   20.00 
   2   8   2  160.08   16.70 
   2   8   2  151.58   17.70 
   2   8   2  150.58   17.60 
  -2   8  -2  144.69   16.10 
  -2   8  -2  187.08   17.50 
   2   8   2  142.99   21.00 
   2   8   2  154.28   21.60 
  -2   8  -2  167.18   19.00 
  -2   8  -2  138.99   20.20 
  -3  -8  -2  258.77   21.80 
  -3  -8  -2  281.37   22.10 
   3  -8   2  234.68   19.00 
   3  -8   2  268.87   19.30 
   3  -8   2  247.58   18.20 
  -3  -8  -2  249.18   20.50 
   3  -8   2  290.87   25.60 
  -3   8  -2  230.28   21.90 
  -3   8  -2  230.08   20.60 
   3   8   2  217.98   22.60 
  -3   8  -2  233.08   24.50 
   3   8   2  226.28   20.40 
   3   8   2  253.57   21.20 
  -3   8  -2  210.88   19.10 
   3   8   2  221.38   19.70 
   3   8   2  225.98   19.90 
  -4  -8  -2   38.70   12.00 
   4  -8   2   46.80   22.40 
   4  -8   2   53.79   10.40 
   4  -8   2   44.60    9.90 
  -4  -8  -2   33.80    9.40 
  -4  -8  -2   45.20   11.20 
  -4  -8  -2   54.89   14.80 
  -4   8  -2   41.00   11.50 
   4   8   2   52.49   11.60 
  -4   8  -2   45.00   12.90 
   4   8   2   58.99   12.90 
  -4   8  -2   38.20   12.90 
   4   8   2   48.00   12.70 
   4   8   2   44.80   11.50 
  -4   8  -2   43.80   11.80 
   5  -8   2  282.07   23.00 
  -5  -8  -2  241.08   21.60 
  -5  -8  -2  209.28   21.60 
  -5  -8  -2  256.97   22.30 
   5  -8   2  281.67   26.40 
  -5  -8  -2  252.47   21.50 
  -5  -8  -2  242.48   26.00 
   5  -8   2  234.38   18.60 
   5   8   2  234.48   21.50 
  -5   8  -2  231.18   25.10 
   5   8   2  203.28   21.70 
   5   8   2  263.87   22.20 
   5   8   2  239.08   21.90 
  -5   8  -2  280.57   21.70 
   5   8   2  251.37   21.60 
  -5   8  -2  245.08   22.80 
   6  -8   2   74.69   16.30 
  -6  -8  -2   70.49   14.20 
  -6  -8  -2   54.69   10.60 
   6  -8   2   51.19   11.30 
  -6  -8  -2   87.09   15.90 
   6  -8   2   90.09   18.70 
  -6  -8  -2   80.09   17.60 
  -6  -8  -2   75.89   17.30 
  -6  -8  -2   45.90   13.00 
   6  -8   2   59.29   13.50 
  -6   8  -2   77.39   15.10 
   6   8   2   72.19   15.00 
   6   8   2   89.99   16.70 
  -6   8  -2   67.99   14.10 
   6   8   2   59.29   14.10 
   6   8   2   63.89   13.50 
  -6   8  -2   59.29   14.80 
  -6   8  -2   68.49   18.10 
  -7  -8  -2  124.39   17.50 
  -7  -8  -2  162.38   16.10 
  -7  -8  -2  156.68   20.50 
   7  -8   2  199.38   18.70 
   7  -8   2  157.38   16.60 
   7  -8   2  182.08   22.70 
  -7  -8  -2  151.98   19.50 
   7   8   2  164.28   19.00 
   7   8   2  178.78   23.40 
  -7   8  -2  188.18   21.20 
  -7   8  -2  202.38   24.50 
   6  -9  -2  107.99   18.20 
   6  -9  -2   76.19   14.30 
  -6  -9   2   73.59   17.40 
  -6  -9   2   80.39   13.50 
   6  -9  -2   77.69   17.30 
   6  -9  -2   94.79   11.30 
   6  -9  -2   96.19   18.00 
   6   9  -2  126.09   18.40 
   6   9  -2  104.29   15.70 
   6   9  -2  110.39   18.70 
  -6   9   2   93.29   18.10 
  -6   9   2   98.09   15.90 
   5  -9  -2   14.50    9.60 
  -5  -9   2   36.00   10.90 
   5  -9  -2   30.90   12.80 
   5  -9  -2   30.00   10.10 
  -5  -9   2   34.50   13.60 
  -5  -9   2   47.90   12.00 
   5  -9  -2   22.60    7.20 
  -5   9   2   33.40   15.40 
   5   9  -2   28.00   13.70 
  -5   9   2   38.60   14.10 
   5   9  -2   -4.00   14.60 
  -5   9   2   47.70   12.90 
   5   9  -2   37.90   12.50 
   5   9  -2   27.60    9.40 
   5   9  -2   24.90   11.70 
  -5   9   2   28.70   12.20 
  -4  -9   2  472.55   26.40 
   4  -9  -2  397.36   21.90 
   4  -9  -2  432.26   26.80 
   4  -9  -2  391.66   29.30 
  -4  -9   2  386.26   31.60 
   4  -9  -2  415.26   27.20 
  -4  -9   2  404.96   25.00 
   4  -9  -2  452.95   28.60 
  -4  -9   2  434.06   19.00 
   4   9  -2  417.96   30.70 
   4   9  -2  421.16   27.60 
   4   9  -2  426.66   27.80 
  -4   9   2  412.46   26.70 
   4   9  -2  366.96   31.70 
  -4   9   2  428.76   28.90 
  -4   9   2  386.56   32.00 
  -4   9   2  428.76   31.40 
   4   9  -2  396.46   29.80 
  -4   9   2  425.26   29.10 
   4   9  -2  401.06   24.00 
   3  -9  -2   21.60   10.90 
   3  -9  -2    6.90    7.20 
  -3  -9   2    0.30    2.80 
   3  -9  -2    9.70   10.70 
   3  -9  -2   18.10   13.00 
   3  -9  -2   18.20   11.00 
  -3  -9   2    8.70    8.60 
  -3  -9   2    3.60   10.30 
   3   9  -2   -6.60    9.90 
   3   9  -2   24.80    7.70 
   3   9  -2  -14.80   12.80 
  -3   9   2    4.10   11.80 
   3   9  -2   21.50   10.60 
  -3   9   2    4.60    8.50 
   3   9  -2    4.80   10.10 
  -3   9   2   18.60    9.90 
  -3   9   2   30.90   11.00 
  -3   9   2   10.10   10.40 
   3   9  -2   13.30   10.30 
  -2  -9   2  380.46   23.70 
   2  -9  -2  359.46   21.80 
   2  -9  -2  362.16   24.50 
   2  -9  -2  378.06   35.10 
  -2  -9   2  397.46   30.10 
   2   9  -2  422.46   26.80 
  -2   9   2  355.66   30.80 
  -2   9   2  414.66   26.40 
   2   9  -2  390.26   32.10 
   2   9  -2  386.26   29.10 
   2   9  -2  378.46   20.70 
  -2   9   2  401.86   26.60 
  -2   9   2  382.56   26.70 
   2   9  -2  354.86   28.40 
  -2   9   2  373.16   28.10 
  -2   9   2  353.46   21.90 
   1  -9  -2   66.29   13.40 
  -1  -9   2   53.49   11.30 
  -1  -9   2   44.00   13.10 
   1  -9  -2   56.89   15.30 
   1  -9  -2   67.09   13.20 
   1  -9  -2   53.59   20.60 
  -1   9   2   56.19   11.00 
   1   9  -2   61.19    8.80 
  -1   9   2   68.49   13.60 
   1   9  -2   64.29   14.20 
  -1   9   2   71.49   18.20 
  -1   9   2   71.79   13.60 
   1   9  -2   44.90   15.30 
   1   9  -2   63.49   23.90 
  -1   9   2   74.09   14.00 
  -1   9   2   49.20   13.10 
   1   9  -2   54.19   13.70 
   1   9  -2   37.40   11.40 
   0  -9   2  204.68   17.70 
   0  -9  -2  227.88   19.60 
   0  -9  -2  213.98   18.20 
   0  -9  -2  207.78   18.00 
   0  -9  -2  215.78   23.40 
   0  -9   2  200.98   23.10 
   0  -9  -2  176.38   33.00 
   0   9  -2  204.38   13.20 
   0   9  -2  218.88   21.80 
   0   9   2  212.18   19.90 
   0   9   2  211.68   27.30 
   0   9   2  218.68   18.20 
   0   9  -2  217.08   35.00 
   0   9   2  201.78   22.40 
   0   9  -2  172.38   21.70 
   0   9  -2  227.08   24.60 
   0   9   2  196.78   19.10 
   0   9   2  212.88   20.70 
   0   9  -2  202.88   19.40 
  -1  -9  -2   10.90    9.60 
  -1  -9  -2   -5.80    7.20 
  -1  -9  -2   -6.40    8.50 
  -1  -9  -2    6.80    6.70 
   1  -9   2   13.70    8.80 
  -1  -9  -2   -1.20    8.30 
   1  -9   2   16.90    7.90 
   1  -9   2    5.50    8.00 
   1   9   2    3.10    7.50 
  -1   9  -2    8.00    9.60 
  -1   9  -2   18.40   10.60 
   1   9   2   -5.50    8.00 
   1   9   2   -0.20    8.50 
   1   9   2   10.90   10.10 
  -1   9  -2    8.60   10.60 
  -1   9  -2   -3.10    8.30 
   1   9   2   -0.50   13.70 
   1   9   2    1.00    8.80 
  -2  -9  -2  165.48   17.90 
   2  -9   2  172.48   22.70 
   2  -9   2  147.79   15.80 
   2  -9   2  175.28   16.80 
  -2  -9  -2  151.48   21.90 
  -2  -9  -2  188.28   18.50 
  -2  -9  -2  135.39   18.30 
   2   9   2  174.68   19.10 
   2   9   2  160.88   18.50 
  -2   9  -2  163.18   19.50 
   2   9   2  178.88   20.80 
  -2   9  -2  133.69   19.70 
  -2   9  -2  135.79   18.20 
  -2   9  -2  162.78   21.70 
   2   9   2  171.18   23.70 
   2   9   2  155.38   18.00 
  -2   9  -2  135.69   19.60 
   2   9   2  128.89   18.20 
  -3  -9  -2   22.10    9.30 
   3  -9   2   15.20    9.30 
  -3  -9  -2   29.00   12.10 
  -3  -9  -2   34.50   12.00 
  -3  -9  -2   17.00    9.50 
   3  -9   2   20.40   11.90 
   3   9   2   13.70    9.10 
  -3   9  -2   35.90   11.90 
   3   9   2   17.40    9.50 
  -3   9  -2   13.20   19.80 
  -3   9  -2   17.50   11.30 
   3   9   2    6.50    9.70 
   3   9   2   12.40   10.30 
  -3   9  -2   26.80   10.20 
  -3   9  -2   34.90   11.00 
  -4  -9  -2  190.78   17.30 
   4  -9   2  197.98   17.80 
   4  -9   2  233.28   20.40 
  -4  -9  -2  179.08   19.60 
   4  -9   2  172.08   16.90 
  -4  -9  -2  189.38   20.40 
  -4   9  -2  152.08   20.80 
  -4   9  -2  147.79   29.30 
  -4   9  -2  187.18   20.70 
  -4   9  -2  156.88   23.20 
   4   9   2  156.48   18.80 
   4   9   2  176.48   22.50 
   4   9   2  184.68   20.20 
   4   9   2  179.68   19.80 
  -5  -9  -2    4.80    9.40 
   5  -9   2   15.60    8.60 
  -5  -9  -2   24.90   11.20 
   5  -9   2  -14.00   15.50 
   5  -9   2   16.40    8.50 
  -5  -9  -2    6.80    6.20 
  -5   9  -2   11.40   10.00 
  -5   9  -2   -9.20   10.00 
   5   9   2    8.40    8.80 
   5   9   2   23.60   10.90 
   5   9   2  -15.20    7.60 
   5   9   2   19.40   10.70 
  -5   9  -2   -0.60   10.40 
   2 -10  -2   12.90    6.10 
  -2 -10   2    4.50    9.00 
  -2 -10   2   -5.20    3.80 
   2 -10  -2    4.70    8.10 
  -2 -10   2    3.00    8.00 
   2 -10  -2   -1.00    9.20 
  -2  10   2    6.80    8.70 
   2  10  -2   -6.20   13.30 
   2  10  -2   13.70    6.70 
   2  10  -2    4.30    9.60 
  -2  10   2    5.90   10.70 
  -2  10   2  -13.10   13.20 
   2  10  -2   13.10   10.90 
   1 -10  -2   49.50   10.20 
  -1 -10   2   66.09   12.10 
  -1 -10   2   43.60   10.90 
   1 -10  -2   48.90   12.00 
   1 -10  -2   43.50   12.80 
  -1  10   2   47.10    9.90 
   1  10  -2   58.39    8.90 
  -1  10   2    3.90   15.70 
   1  10  -2   41.90   15.50 
   1  10  -2   20.10   14.60 
  -1  10   2   32.60   10.60 
   1  10  -2   43.70   11.70 
  -1  10   2   36.90   12.40 
   0 -10   2    1.60    8.10 
   0 -10   2   -3.20    4.70 
   0 -10  -2   12.50    8.10 
   0 -10  -2   25.30   10.30 
   0 -10  -2   24.90    9.40 
   0 -10   2   12.40    8.50 
   0  10  -2   38.00   13.10 
   0  10  -2    6.80   12.10 
   0  10  -2    8.40   12.60 
   0  10   2    2.70   15.10 
   0  10   2   30.10   10.10 
   0  10   2   22.70   12.00 
   0  10   2    7.20    9.00 
   1 -10   2   96.89   13.30 
   1 -10   2   99.69   14.70 
  -1 -10  -2   89.79   13.90 
  -1 -10  -2   92.99   16.30 
  -1  10  -2  111.39   17.20 
  -1  10  -2   65.89   17.10 
   1  10   2   85.29   21.00 
   1  10   2  106.59   15.60 
  -1  10  -2   85.09   17.50 
   1  10   2   89.09   15.10 
   1  10   2  115.89   17.20 
 -14   0   3  117.19   15.60 
  14   0  -3  106.79   17.30 
 -14   0   3   83.99   23.90 
  14   0  -3   72.29   13.10 
  14   0  -3  109.69   16.70 
 -14   0   3  108.99   19.80 
  14   0  -3   96.89   19.60 
 -13   0   3  186.68   17.70 
  13   0  -3  190.48   18.70 
 -13   0   3  240.08   20.50 
 -13   0   3  182.28   23.30 
 -13   0   3  230.58   20.70 
  13   0  -3  183.18   18.90 
  13   0  -3  187.98   18.60 
  13   0  -3  193.68   22.50 
  13   0  -3  202.58   20.60 
  12   0  -3   54.99   15.40 
  12   0  -3   39.60   12.50 
 -12   0   3   55.39   11.70 
 -12   0   3   49.40   10.00 
  12   0  -3   37.90   10.10 
  12   0  -3   35.20   10.40 
  12   0  -3   66.99   13.20 
 -12   0   3   57.69   12.00 
 -12   0   3   58.69   12.50 
  11   0  -3  614.84   30.80 
 -11   0   3  628.44   30.70 
 -11   0   3  665.93   31.40 
  11   0  -3  652.73   31.50 
  11   0  -3  666.63   32.10 
  11   0  -3  606.34   31.60 
 -11   0   3  616.34   31.10 
  11   0  -3  613.14   36.10 
  10   0  -3  730.23   37.10 
  10   0  -3  721.43   33.20 
 -10   0   3  743.83   32.80 
 -10   0   3  773.92   33.60 
  10   0  -3  782.22   33.90 
 -10   0   3  784.12   33.10 
  10   0  -3  723.63   32.80 
 -10   0   3  730.93   37.10 
  10   0  -3  753.32   34.00 
   9   0  -3 1263.57   59.99 
   9   0  -3 1218.38   44.90 
   9   0  -3 1189.38   46.10 
   9   0  -3 1218.18   49.20 
  -9   0   3 1216.68   45.10 
  -9   0   3 1295.47   64.19 
   9   0  -3 1207.58   45.40 
  -9   0   3 1247.48   44.80 
  -9   0   3 1247.98   45.30 
  -8   0   3  797.72   31.70 
  -8   0   3  869.01   36.20 
   8   0  -3  810.62   32.10 
   8   0  -3  764.52   34.70 
  -8   0   3  758.92   31.40 
  -8   0   3  780.62   33.00 
   8   0  -3  866.41   33.90 
   8   0  -3  786.22   31.50 
   8   0  -3  778.72   32.00 
  -8   0   3  815.82   32.00 
   7   0  -3  864.71   32.30 
  -7   0   3  924.41   33.00 
   7   0  -3  916.21   34.60 
  -7   0   3  836.12   33.90 
  -7   0   3  890.61   36.00 
  -7   0   3  855.91   32.10 
   7   0  -3  898.61   36.40 
   7   0  -3  889.61   33.30 
  -7   0   3  846.72   32.00 
  -6   0   3 2823.42   85.69 
   6   0  -3 2862.51   83.49 
  -6   0   3 2768.22   86.49 
   6   0  -3 2822.12   86.79 
  -6   0   3 2786.12   82.99 
   6   0  -3 2805.22   85.59 
  -6   0   3 2785.52   83.09 
  -6   0   3 2845.42   83.49 
   6   0  -3 2816.32   83.79 
   6   0  -3 2751.92   83.49 
   5   0  -3 3293.77   97.49 
  -5   0   3 3325.87   96.89 
  -5   0   3 3510.05   99.99 
  -5   0   3 3387.86  100.09 
   5   0  -3 3457.55  100.09 
   5   0  -3 3359.06   97.59 
  -5   0   3 3373.46   99.89 
   5   0  -3 3323.87   99.99 
  -5   0   3 3374.56   97.59 
   5   0  -3 3418.66   97.49 
   4   0  -3  413.26   17.60 
  -4   0   3  404.56   15.10 
   4   0  -3  386.86   15.40 
  -4   0   3  334.37   11.80 
   4   0  -3  394.56   15.60 
   4   0  -3  396.36   17.80 
  -4   0   3  407.26   17.40 
  -4   0   3  397.16   17.60 
  -3   0   3  454.25   14.80 
   3   0  -3  438.56   15.30 
  -3   0   3  459.95   17.30 
   3   0  -3  448.06   17.20 
   3   0  -3  447.26   18.20 
   3   0  -3  420.16   15.40 
  -3   0   3  441.06   14.80 
  -3   0   3  439.76   18.10 
   2   0  -3 1519.45   45.30 
   2   0  -3 1507.25   43.50 
   2   0  -3 1568.64   43.60 
  -2   0   3 1623.64   47.10 
  -2   0   3 1559.34   45.50 
   2   0  -3 1556.84   47.00 
   1   0  -3   95.29    6.60 
   1   0  -3   93.19    5.80 
   1   0  -3   80.09    7.20 
  -1   0   3   81.59    6.80 
  -1   0   3  102.19    6.80 
   0   0  -3 2720.53   77.49 
   0   0  -3 2750.32   75.99 
   0   0   3 2732.63   77.49 
   0   0  -3 2767.62   78.69 
   0   0  -3 2711.63   75.19 
   0   0  -3 2692.33   75.09 
   0   0   3 2762.92   75.99 
  -2   0  -3  403.86   18.10 
  -2   0  -3  421.86   15.90 
   2   0   3  408.86   18.10 
   2   0   3  391.16   16.10 
  -2   0  -3  381.86   15.30 
  -2   0  -3  408.76   16.30 
   2   0   3  392.96   14.50 
   2   0   3  412.46   14.90 
  -2   0  -3  384.56   16.90 
   3   0   3  247.48   14.50 
  -3   0  -3  247.78   14.60 
  -3   0  -3  233.88   12.90 
  -3   0  -3  232.68   12.40 
   3   0   3  261.37   13.20 
   3   0   3  248.88   12.20 
  -3   0  -3  235.38   12.70 
   3   0   3  234.28   11.70 
  -3   0  -3  250.17   14.30 
  -4   0  -3 3960.00  118.29 
  -4   0  -3 3904.51  115.59 
   4   0   3 4029.70  109.69 
   4   0   3 3995.40  114.89 
   4   0   3 3928.91  115.69 
  -4   0  -3 4067.59  118.79 
  -4   0  -3 4048.99  116.19 
  -4   0  -3 4172.88  116.19 
   4   0   3 3914.01  118.29 
   4   0   3 4042.60  114.79 
  -5   0  -3   28.40    8.00 
  -5   0  -3   28.30    7.60 
   5   0   3   32.20    6.60 
   5   0   3   26.50    6.60 
  -5   0  -3   24.00    7.00 
   5   0   3   32.20    4.00 
  -5   0  -3   38.60    7.60 
   5   0   3   25.70    7.40 
  -5   0  -3   27.20    8.00 
   5   0   3   38.90    7.50 
   6   0   3    1.10    6.50 
   6   0   3    3.60    2.70 
  -6   0  -3   -0.70    5.70 
  -6   0  -3   -0.60    6.80 
  -6   0  -3    1.70    6.40 
   6   0   3   -0.90    5.60 
   6   0   3    2.40    5.40 
   6   0   3   -0.40    5.90 
  -7   0  -3  155.08   17.80 
   7   0   3  158.48    8.90 
   7   0   3  161.98   14.10 
  -7   0  -3  157.48   14.30 
   7   0   3  149.79   15.50 
   7   0   3  141.59   12.80 
  -7   0  -3  151.18   17.30 
  -7   0  -3  167.88   16.40 
   7   0   3  167.68   13.80 
  -8   0  -3    7.60    8.90 
   8   0   3   -1.70    7.90 
   8   0   3   -0.50    6.70 
  -8   0  -3   -2.60    7.00 
   8   0   3   -0.80    3.30 
   8   0   3    0.90    8.30 
  -8   0  -3    6.20    7.70 
  -8   0  -3   -7.20    6.40 
   8   0   3    0.80    5.90 
   9   0   3    1.30    8.20 
   9   0   3    7.20    7.30 
  -9   0  -3    2.80    7.10 
   9   0   3   -0.30    3.80 
  -9   0  -3   10.10    8.70 
   9   0   3   -0.10    6.00 
  -9   0  -3    3.10   10.30 
   9   0   3    2.20    7.70 
  -9   0  -3    0.90    7.80 
 -10   0  -3    0.90    9.40 
  10   0   3    9.10    9.60 
 -10   0  -3   28.40   11.20 
 -10   0  -3   30.10   10.30 
 -10   0  -3   15.50    9.20 
  10   0   3   -0.20    6.30 
  10   0   3   27.20    9.60 
  10   0   3   21.00    5.10 
  11   0   3   -8.00    7.90 
 -11   0  -3    6.00    9.40 
 -11   0  -3   -0.10    8.20 
  11   0   3   -9.40    7.80 
 -11   0  -3   21.50   10.70 
 -11   0  -3    8.40   10.80 
  11   0   3    6.50    9.70 
  11   0   3  -12.60    6.70 
 -14  -1   3  177.38   20.70 
  14  -1  -3  172.68   18.90 
  14  -1  -3  172.88   19.90 
  14  -1  -3  163.88   20.60 
 -14  -1   3  163.78   18.40 
  14  -1  -3  171.58   21.80 
 -14   1   3  139.29   19.40 
  14   1  -3  173.68   21.10 
 -14   1   3  133.89   16.00 
 -14   1   3  192.38   19.50 
  14   1  -3  154.18   18.20 
  14   1  -3  164.68   18.90 
  14   1  -3  165.58   21.50 
 -13  -1   3   19.70    9.00 
 -13  -1   3   20.80   10.40 
  13  -1  -3   18.90   11.00 
  13  -1  -3    1.70    9.30 
  13  -1  -3   21.10    9.20 
  13  -1  -3   16.20   10.10 
 -13  -1   3    7.10    9.60 
  13  -1  -3   28.80   10.60 
 -13   1   3   11.90    7.90 
 -13   1   3   21.70    9.50 
  13   1  -3   27.70    9.80 
  13   1  -3   12.30   11.10 
 -13   1   3   25.90   11.50 
  13   1  -3   10.80    8.80 
 -13   1   3   -2.60   10.20 
 -13   1   3   11.80    9.50 
  13   1  -3   27.90   10.20 
  13   1  -3   13.20    9.00 
  13   1  -3   30.80   10.20 
  12  -1  -3  531.35   28.80 
  12  -1  -3  521.65   29.70 
 -12  -1   3  526.25   32.50 
  12  -1  -3  493.15   28.50 
 -12  -1   3  490.85   27.50 
 -12  -1   3  506.35   28.30 
  12   1  -3  500.35   29.90 
 -12   1   3  486.95   27.90 
 -12   1   3  479.85   28.10 
  12   1  -3  492.65   27.20 
  12   1  -3  482.45   31.90 
 -12   1   3  476.35   32.80 
 -12   1   3  465.05   28.60 
 -12   1   3  487.85   26.70 
  12   1  -3  523.05   29.60 
  12   1  -3  478.05   28.40 
 -11  -1   3   75.89   11.60 
  11  -1  -3   76.99   13.60 
  11  -1  -3   73.89   12.50 
  11  -1  -3   78.89   12.80 
 -11  -1   3   60.19   11.10 
 -11  -1   3   55.69   11.30 
 -11   1   3   70.49   12.70 
 -11   1   3   53.49    9.60 
  11   1  -3   90.19   14.10 
 -11   1   3   37.80    9.50 
  11   1  -3   79.39   13.10 
 -11   1   3   73.69   12.90 
  11   1  -3   63.29   14.80 
 -11   1   3   58.79   11.90 
  11   1  -3   55.69   10.40 
  10  -1  -3  210.08   17.50 
 -10  -1   3  221.68   17.60 
  10  -1  -3  191.18   16.40 
  10  -1  -3  193.48   17.60 
  10  -1  -3  159.98   15.70 
 -10  -1   3  219.38   16.20 
 -10  -1   3  218.58   16.50 
 -10  -1   3  204.88   18.80 
  10   1  -3  222.88   18.00 
 -10   1   3  234.98   17.80 
  10   1  -3  235.78   18.60 
  10   1  -3  250.67   22.40 
 -10   1   3  212.88   20.40 
 -10   1   3  228.98   15.80 
 -10   1   3  247.88   22.30 
  10   1  -3  197.78   17.90 
  10   1  -3  213.18   17.00 
  10   1  -3  222.08   16.40 
 -10   1   3  205.98   16.50 
 -10   1   3  230.48   18.30 
  -9  -1   3  451.45   26.60 
   9  -1  -3  412.26   23.30 
  -9  -1   3  452.05   22.20 
  -9  -1   3  452.25   22.50 
   9  -1  -3  438.66   23.90 
   9  -1  -3  453.35   23.20 
  -9  -1   3  451.95   22.60 
   9   1  -3  420.96   21.50 
   9   1  -3  457.55   26.70 
  -9   1   3  452.95   24.30 
  -9   1   3  444.36   23.20 
   9   1  -3  422.16   22.90 
  -9   1   3  399.56   23.30 
   9   1  -3  401.06   26.90 
  -9   1   3  397.96   22.60 
  -9   1   3  448.86   21.20 
   9   1  -3  451.85   24.30 
  -9   1   3  434.76   39.10 
  -8  -1   3  446.76   25.50 
   8  -1  -3  478.65   23.50 
  -8  -1   3  473.05   21.50 
  -8  -1   3  458.35   22.20 
   8  -1  -3  470.05   23.90 
  -8  -1   3  470.85   22.20 
   8  -1  -3  472.65   22.80 
   8  -1  -3  495.35   23.20 
   8  -1  -3  510.15   26.40 
  -8   1   3  473.55   22.90 
  -8   1   3  480.25   23.80 
   8   1  -3  464.05   25.90 
  -8   1   3  484.55   22.70 
   8   1  -3  466.35   22.80 
  -8   1   3  492.65   26.30 
   8   1  -3  465.85   21.40 
  -8   1   3  461.95   20.70 
  -8   1   3  488.85   24.40 
   8   1  -3  462.15   23.90 
   8   1  -3  475.05   22.60 
   7  -1  -3  799.62   30.90 
   7  -1  -3  772.32   33.10 
   7  -1  -3  797.22   31.10 
  -7  -1   3  760.42   29.80 
  -7  -1   3  830.72   34.10 
   7  -1  -3  804.52   31.50 
  -7  -1   3  799.92   29.90 
  -7  -1   3  790.62   29.30 
   7  -1  -3  784.82   32.10 
   7   1  -3  755.02   28.80 
  -7   1   3  828.02   32.00 
   7   1  -3  795.72   34.10 
   7   1  -3  818.82   30.90 
   7   1  -3  805.12   30.50 
  -7   1   3  814.92   28.50 
  -7   1   3  803.02   33.50 
  -7   1   3  823.22   32.60 
  -7   1   3  808.02   30.50 
   7   1  -3  830.12   32.90 
  -7   1   3  775.42   30.30 
   6  -1  -3 1543.55   49.20 
  -6  -1   3 1460.55   46.00 
  -6  -1   3 1479.15   48.20 
   6  -1  -3 1463.95   47.60 
   6  -1  -3 1491.75   47.10 
   6  -1  -3 1490.35   47.00 
  -6  -1   3 1488.15   50.09 
   6  -1  -3 1489.95   49.50 
  -6  -1   3 1533.05   46.10 
  -6  -1   3 1447.76   47.50 
  -6   1   3 1382.06   43.80 
   6   1  -3 1324.27   49.20 
  -6   1   3 1336.87   46.10 
  -6   1   3 1355.26   48.50 
   6   1  -3 1378.66   46.10 
  -6   1   3 1396.16   48.30 
   6   1  -3 1384.16   44.70 
  -6   1   3 1392.46   46.40 
   6   1  -3 1406.66   46.50 
  -6   1   3 1366.56   47.30 
   6   1  -3 1436.96   48.80 
  -5  -1   3  131.19    8.40 
  -5  -1   3  110.29   10.80 
  -5  -1   3  111.69    7.80 
   5  -1  -3   94.29    9.90 
  -5  -1   3  107.79    8.60 
   5  -1  -3  112.09   10.80 
   5  -1  -3  118.79    9.50 
   5  -1  -3  114.19   10.00 
   5  -1  -3  125.09   11.00 
   5   1  -3  123.79    9.50 
  -5   1   3  122.09    9.10 
   5   1  -3  116.19    9.50 
   5   1  -3  109.39   11.00 
  -5   1   3  103.89    9.40 
  -5   1   3  107.69   11.00 
  -5   1   3  106.69    6.90 
   5   1  -3  112.59   11.30 
  -5   1   3  104.99   10.90 
   5   1  -3  112.59    9.00 
   4  -1  -3  582.04   21.60 
   4  -1  -3  559.74   21.50 
  -4  -1   3  577.44   19.30 
  -4  -1   3  561.34   22.70 
   4  -1  -3  589.74   22.80 
   4  -1  -3  578.04   20.80 
  -4  -1   3  559.54   18.60 
   4   1  -3  551.44   22.50 
  -4   1   3  526.05   22.00 
   4   1  -3  542.45   19.70 
  -4   1   3  515.05   19.90 
   4   1  -3  551.54   18.40 
   4   1  -3  534.35   19.60 
   4   1  -3  544.85   22.60 
  -4   1   3  572.54   20.10 
  -4   1   3  539.65   17.70 
  -4   1   3  540.15   21.40 
  -3  -1   3 1251.77   36.90 
   3  -1  -3 1321.07   44.50 
  -3  -1   3 1265.97   41.00 
  -3  -1   3 1270.87   37.00 
   3  -1  -3 1270.67   41.00 
   3  -1  -3 1259.27   36.90 
   3  -1  -3 1278.17   39.20 
   3  -1  -3 1233.88   38.80 
  -3  -1   3 1261.57   37.80 
   3   1  -3 1260.27   36.90 
  -3   1   3 1277.57   41.10 
   3   1  -3 1335.57   41.30 
   3   1  -3 1318.47   41.40 
  -3   1   3 1298.37   39.20 
   3   1  -3 1299.87   37.90 
   3   1  -3 1288.57   37.80 
  -3   1   3 1293.97   38.60 
  -3   1   3 1308.17   37.00 
  -3   1   3 1325.67   38.60 
  -2  -1   3 1151.58   32.30 
   2  -1  -3 1078.69   31.70 
   2  -1  -3 1105.59   34.00 
   2  -1  -3 1107.29   33.80 
   2  -1  -3 1068.29   31.50 
   2  -1  -3 1069.59   31.80 
  -2  -1   3 1140.39   34.60 
   2  -1  -3 1117.79   30.90 
  -2   1   3 1010.60   31.20 
   2   1  -3  993.00   33.60 
  -2   1   3  983.30   31.00 
   2   1  -3 1007.30   31.90 
  -2   1   3 1014.10   35.90 
  -2   1   3  984.10   30.70 
   2   1  -3 1003.90   29.70 
   2   1  -3  969.40   29.60 
   0  -1  -3 1236.18   37.00 
   0  -1  -3 1248.68   40.50 
   0  -1   3 1245.48   37.90 
   0  -1  -3 1209.58   38.60 
   0  -1  -3 1240.18   38.70 
   0  -1   3 1286.07   39.90 
   0  -1  -3 1272.37   38.90 
   0   1  -3 1330.77   36.60 
   0   1   3 1371.96   39.10 
   0   1  -3 1403.56   42.10 
   0   1   3 1357.26   38.40 
   0   1  -3 1346.67   38.10 
   0   1   3 1381.26   38.50 
   0   1  -3 1381.46   36.70 
   0   1   3 1399.76   41.00 
   0   1  -3 1378.06   40.20 
   1  -1   3  685.73   24.80 
  -1  -1  -3  732.73   28.50 
  -1  -1  -3  717.23   29.10 
   1  -1   3  701.83   20.60 
  -1  -1  -3  691.13   22.70 
  -1  -1  -3  735.63   25.20 
  -1  -1  -3  700.53   23.30 
   1  -1   3  700.03   22.00 
   1  -1   3  679.23   20.50 
   1   1   3  716.43   23.00 
  -1   1  -3  744.73   35.80 
  -1   1  -3  679.63   21.90 
  -1   1  -3  693.93   22.00 
  -1   1  -3  698.43   25.00 
  -1   1  -3  693.33   21.90 
   1   1   3  686.93   22.70 
   1   1   3  726.03   21.90 
   1   1   3  739.73   25.10 
  -2  -1  -3 3299.27   94.39 
   2  -1   3 3350.46   92.29 
  -2  -1  -3 3348.76   96.69 
  -2  -1  -3 3403.36  101.79 
  -2  -1  -3 3271.37   95.39 
   2  -1   3 3240.38   92.09 
   2  -1   3 3389.26   96.59 
   2  -1   3 3322.87   92.79 
   2   1   3 3230.08   91.19 
  -2   1  -3 3275.17   93.39 
   2   1   3 3265.57   95.59 
   2   1   3 3273.57   96.49 
  -2   1  -3 3277.67   96.49 
  -2   1  -3 3259.07   90.79 
   2   1   3 3251.67   93.59 
  -2   1  -3 3269.97   92.69 
   2   1   3 3306.67   93.99 
  -2   1  -3 3287.47   93.69 
  -3  -1  -3  921.91   32.80 
  -3  -1  -3  880.61   33.30 
  -3  -1  -3  903.41   31.50 
   3  -1   3  949.01   30.00 
   3  -1   3  892.61   33.50 
  -3  -1  -3  948.11   32.80 
   3  -1   3  898.01   30.00 
   3  -1   3  904.21   29.80 
  -3  -1  -3  954.90   32.20 
   3   1   3  971.80   34.00 
  -3   1  -3  932.61   27.10 
   3   1   3  925.01   31.00 
  -3   1  -3  922.51   31.10 
   3   1   3  921.61   31.30 
  -3   1  -3  978.00   34.20 
   3   1   3  885.11   32.30 
  -3   1  -3  912.01   30.00 
  -4  -1  -3 1288.97   42.10 
  -4  -1  -3 1277.57   43.50 
   4  -1   3 1265.47   40.10 
   4  -1   3 1204.38   43.50 
  -4  -1  -3 1238.78   41.60 
  -4  -1  -3 1262.27   42.60 
   4  -1   3 1266.37   36.40 
   4  -1   3 1304.87   40.30 
   4  -1   3 1311.47   40.20 
  -4  -1  -3 1251.57   43.70 
   4   1   3 1213.18   42.30 
  -4   1  -3 1235.88   44.10 
  -4   1  -3 1210.08   44.40 
  -4   1  -3 1245.38   41.40 
   4   1   3 1266.27   41.40 
   4   1   3 1205.68   36.90 
   4   1   3 1216.88   43.70 
   4   1   3 1206.48   40.70 
  -4   1  -3 1239.98   36.50 
  -4   1  -3 1193.38   39.70 
  -4   1  -3 1192.08   41.00 
   5  -1   3 1489.65   42.70 
  -5  -1  -3 1489.25   49.20 
   5  -1   3 1500.85   47.10 
   5  -1   3 1486.85   51.19 
   5  -1   3 1479.95   46.90 
   5  -1   3 1448.46   46.80 
  -5  -1  -3 1510.45   50.99 
  -5  -1  -3 1462.45   49.30 
  -5  -1  -3 1538.45   49.20 
  -5  -1  -3 1512.35   50.89 
  -5   1  -3 1432.96   48.50 
  -5   1  -3 1431.76   48.50 
   5   1   3 1389.26   43.10 
   5   1   3 1402.26   47.80 
   5   1   3 1380.26   47.30 
   5   1   3 1354.76   50.09 
  -5   1  -3 1382.66   50.59 
   5   1   3 1406.46   49.00 
  -5   1  -3 1433.66   51.59 
  -5   1  -3 1380.66   42.60 
  -6  -1  -3   80.69   11.80 
  -6  -1  -3   86.99   11.10 
   6  -1   3   68.89    9.50 
  -6  -1  -3   91.49   11.70 
  -6  -1  -3   85.59   12.10 
   6  -1   3   89.09    6.70 
   6  -1   3   88.19   10.20 
   6  -1   3   80.69   11.20 
  -6  -1  -3   84.09   11.10 
   6  -1   3   78.99    9.80 
  -6   1  -3   90.19   11.90 
  -6   1  -3   75.19   11.30 
   6   1   3   91.19   11.40 
   6   1   3  102.29   12.70 
   6   1   3  101.99   12.10 
  -6   1  -3   82.39   12.30 
  -6   1  -3   62.79   10.20 
   6   1   3   98.69    7.20 
   6   1   3   93.19   11.00 
  -7  -1  -3  408.36   22.00 
   7  -1   3  367.06   19.90 
   7  -1   3  360.36   22.60 
   7  -1   3  394.06   15.50 
   7  -1   3  386.06   20.30 
   7  -1   3  412.16   20.60 
  -7  -1  -3  381.86   22.90 
  -7  -1  -3  416.26   24.90 
  -7  -1  -3  420.16   22.90 
  -7   1  -3  362.96   24.80 
  -7   1  -3  355.26   23.20 
   7   1   3  361.96   21.40 
  -7   1  -3  409.76   26.10 
  -7   1  -3  342.87   21.30 
   7   1   3  349.07   22.30 
   7   1   3  357.26   15.50 
   7   1   3  364.26   20.20 
   7   1   3  358.46   20.90 
  -8  -1  -3  175.58   17.30 
   8  -1   3  151.68   14.40 
   8  -1   3  117.79   16.00 
   8  -1   3  161.48   14.60 
  -8  -1  -3  160.18   18.60 
   8  -1   3  151.68   14.00 
   8  -1   3  162.98   14.30 
  -8  -1  -3  155.78   15.50 
   8   1   3  179.38   15.00 
  -8   1  -3  145.79   17.90 
  -8   1  -3  172.98   16.00 
  -8   1  -3  151.98   17.20 
   8   1   3  164.78   15.50 
   8   1   3  146.59   15.50 
   8   1   3  154.98   16.40 
   8   1   3  151.98   14.70 
  -8   1  -3  178.78   16.10 
   9  -1   3   85.39   15.50 
   9  -1   3   80.39   11.70 
  -9  -1  -3   83.59   13.50 
   9  -1   3   59.29    7.40 
  -9  -1  -3   65.89   14.70 
   9  -1   3   73.99   12.00 
   9  -1   3   95.59   16.30 
  -9  -1  -3   45.10   11.40 
  -9  -1  -3   61.49   12.90 
  -9   1  -3  113.49   17.70 
  -9   1  -3   89.79   14.90 
  -9   1  -3  110.69   14.60 
   9   1   3   87.29    8.10 
   9   1   3   91.69   12.50 
   9   1   3   85.89   13.30 
   9   1   3  102.19   15.60 
  -9   1  -3  106.59   15.30 
   9   1   3   94.79   13.20 
 -10  -1  -3   77.69   14.30 
  10  -1   3   91.39   15.70 
  10  -1   3   89.49   12.60 
 -10  -1  -3   92.39   15.80 
 -10  -1  -3   79.09   16.10 
  10  -1   3   82.39    8.20 
  10  -1   3   96.89   13.50 
 -10  -1  -3   95.29   16.10 
  10   1   3   75.79   12.80 
 -10   1  -3   66.99   15.00 
  10   1   3   83.19   20.70 
  10   1   3   78.59    8.40 
 -10   1  -3   61.59   16.10 
  10   1   3   75.69   14.90 
 -10   1  -3   76.09   14.80 
 -10   1  -3   81.79   15.20 
 -10   1  -3   71.39   14.00 
 -11  -1  -3   93.49   18.80 
  11  -1   3   89.89   14.10 
  11  -1   3   77.09   13.20 
 -11  -1  -3   66.39   14.80 
  11  -1   3   91.09   16.30 
 -11  -1  -3   71.09   14.60 
  11   1   3   77.39   17.50 
  11   1   3   95.29   16.50 
 -11   1  -3   81.99   15.30 
 -11   1  -3  110.49   19.00 
 -11   1  -3   53.79   16.70 
  11   1   3   86.69   16.40 
 -11   1  -3   64.79   15.30 
  11   1   3   93.59   14.40 
 -11   1  -3   72.99   14.50 
 -14  -2   3    1.90   10.30 
 -14  -2   3    4.10    7.90 
  14  -2  -3    1.50    8.00 
  14  -2  -3   -0.70    9.40 
  14  -2  -3    4.20    8.70 
  14  -2  -3   20.70   18.90 
  14   2  -3   13.10   10.20 
 -14   2   3   -2.10    6.10 
 -14   2   3    9.30   11.30 
 -14   2   3   19.30   10.80 
  14   2  -3    0.90    8.00 
  14   2  -3    6.30   10.60 
  14   2  -3   12.90    9.00 
 -13  -2   3  179.98   20.90 
  13  -2  -3  183.48   19.20 
 -13  -2   3  178.48   22.70 
  13  -2  -3  183.38   24.70 
 -13  -2   3  157.48   17.20 
  13  -2  -3  211.88   19.50 
  13  -2  -3  180.98   18.70 
 -13  -2   3  174.98   18.40 
 -13  -2   3  236.98   19.50 
  13  -2  -3  200.28   21.40 
  13   2  -3  181.48   17.90 
  13   2  -3  173.58   20.00 
  13   2  -3  231.38   21.00 
 -13   2   3  197.48   20.50 
  13   2  -3  206.48   20.30 
  13   2  -3  206.98   24.00 
 -13   2   3  239.68   22.10 
 -13   2   3  197.48   18.50 
 -13   2   3  185.88   20.60 
 -13   2   3  171.88   24.30 
 -13   2   3  197.08   20.60 
  13   2  -3  174.08   18.60 
 -12  -2   3  106.49   18.50 
  12  -2  -3   88.09   14.40 
  12  -2  -3   75.99   14.00 
 -12  -2   3   89.79   13.50 
  12  -2  -3   56.89   11.60 
 -12  -2   3   79.39   17.50 
  12  -2  -3  108.59   16.80 
 -12  -2   3   83.19   14.20 
  12   2  -3   67.99   15.90 
 -12   2   3   93.99   15.00 
  12   2  -3   87.09   14.00 
  12   2  -3   81.39   14.20 
 -12   2   3   74.99   12.10 
 -12   2   3   68.99   15.50 
 -12   2   3   83.69   14.10 
 -12   2   3   80.99   14.50 
 -12   2   3   85.09   15.00 
  12   2  -3   86.79   12.70 
  12   2  -3   79.29   13.80 
  12   2  -3   98.99   16.10 
  11  -2  -3  391.16   25.70 
 -11  -2   3  450.95   24.90 
 -11  -2   3  440.36   25.70 
  11  -2  -3  428.56   25.00 
 -11  -2   3  396.16   22.40 
  11   2  -3  365.66   29.30 
  11   2  -3  367.46   23.70 
 -11   2   3  372.96   23.50 
 -11   2   3  371.16   25.20 
 -11   2   3  359.46   24.30 
  11   2  -3  364.26   28.30 
  11   2  -3  342.87   21.60 
 -11   2   3  377.46   22.30 
  11   2  -3  289.67   22.70 
 -10  -2   3  130.29   15.80 
  10  -2  -3   82.49   13.10 
  10  -2  -3   93.19   12.80 
  10  -2  -3  123.99   15.20 
 -10  -2   3  107.99   13.50 
 -10  -2   3  139.89   13.20 
 -10  -2   3  125.99   14.90 
  10   2  -3  109.09   14.40 
 -10   2   3  121.99   14.80 
 -10   2   3  106.19   14.70 
  10   2  -3  106.79   14.80 
 -10   2   3  118.69   14.00 
 -10   2   3  110.29   12.80 
  10   2  -3  103.09   12.20 
 -10   2   3   89.39   22.00 
 -10   2   3  134.19   17.90 
  10   2  -3  101.89   13.80 
  10   2  -3  116.09   17.10 
   9  -2  -3  235.08   18.30 
   9  -2  -3  238.28   17.00 
  -9  -2   3  242.68   16.80 
   9  -2  -3  249.28   22.70 
   9  -2  -3  220.78   17.00 
  -9  -2   3  229.88   16.20 
  -9  -2   3  241.68   15.60 
  -9  -2   3  318.57   19.90 
  -9  -2   3  232.68   19.30 
  -9   2   3  281.37   19.40 
   9   2  -3  274.57   16.20 
   9   2  -3  228.38   18.40 
   9   2  -3  268.57   18.50 
  -9   2   3  258.97   16.60 
  -9   2   3  276.87   17.80 
   9   2  -3  258.27   18.90 
  -9   2   3  275.57   19.80 
  -9   2   3  233.08   17.00 
   9   2  -3  273.57   19.10 
   9   2  -3  294.17   22.60 
  -8  -2   3  133.49   11.80 
   8  -2  -3  112.99   13.40 
   8  -2  -3  141.69   14.10 
  -8  -2   3  141.49   13.20 
   8  -2  -3  123.29   13.10 
  -8  -2   3  139.59   12.80 
  -8  -2   3  148.49   14.80 
   8  -2  -3  128.89   13.10 
  -8  -2   3  134.69   10.80 
  -8   2   3  120.89   12.10 
  -8   2   3  118.49   13.60 
  -8   2   3  130.69   13.70 
  -8   2   3  109.49   11.80 
   8   2  -3  121.09   12.70 
  -8   2   3  121.39   11.10 
  -8   2   3  133.89   16.10 
   8   2  -3  114.89   12.40 
   8   2  -3  109.09   10.10 
   8   2  -3  104.39   11.70 
   8   2  -3  118.99   15.30 
   8   2  -3  122.19   13.70 
  -7  -2   3  744.93   29.60 
  -7  -2   3  822.62   30.70 
   7  -2  -3  770.72   31.20 
   7  -2  -3  764.12   31.20 
   7  -2  -3  808.42   32.70 
  -7  -2   3  823.32   28.20 
  -7  -2   3  807.32   34.30 
   7  -2  -3  794.92   32.50 
  -7  -2   3  800.82   30.40 
   7   2  -3  770.92   31.80 
  -7   2   3  779.42   31.20 
  -7   2   3  791.62   31.10 
  -7   2   3  811.62   32.70 
  -7   2   3  774.82   32.30 
  -7   2   3  773.42   33.30 
  -7   2   3  785.62   29.20 
   7   2  -3  809.32   33.10 
   7   2  -3  806.32   30.90 
   7   2  -3  798.02   34.60 
   7   2  -3  776.52   27.90 
   7   2  -3  785.72   31.00 
  -6  -2   3  549.95   26.20 
  -6  -2   3  562.14   22.90 
   6  -2  -3  580.44   25.60 
   6  -2  -3  523.85   24.70 
   6  -2  -3  557.34   24.10 
  -6  -2   3  572.94   20.50 
  -6  -2   3  577.24   23.50 
  -6  -2   3  541.45   22.50 
   6  -2  -3  567.74   24.00 
   6   2  -3  553.94   23.00 
  -6   2   3  627.14   26.80 
   6   2  -3  574.74   23.40 
  -6   2   3  595.54   23.80 
  -6   2   3  576.24   24.00 
   6   2  -3  592.84   27.30 
   6   2  -3  558.44   25.40 
  -6   2   3  580.74   25.40 
  -6   2   3  586.44   22.30 
   6   2  -3  576.04   24.90 
   6   2  -3  558.94   20.70 
   5  -2  -3 2020.70   62.19 
  -5  -2   3 2039.80   61.59 
   5  -2  -3 1963.20   63.69 
   5  -2  -3 2000.30   63.49 
  -5  -2   3 2044.30   57.89 
  -5  -2   3 2003.60   65.09 
   5  -2  -3 1995.50   62.09 
  -5  -2   3 2014.30   60.59 
   5  -2  -3 2081.29   66.89 
  -5  -2   3 2079.79   60.89 
  -5   2   3 2017.40   63.69 
  -5   2   3 2027.70   60.49 
   5   2  -3 2013.90   65.29 
  -5   2   3 1966.40   61.69 
  -5   2   3 2078.49   62.19 
   5   2  -3 1958.30   61.19 
   5   2  -3 2008.00   57.89 
  -5   2   3 2048.59   64.29 
   5   2  -3 1995.60   61.29 
   4  -2  -3  287.57   14.30 
   4  -2  -3  283.97   14.70 
  -4  -2   3  294.57   16.40 
   4  -2  -3  294.47   13.10 
  -4  -2   3  310.07   12.80 
  -4  -2   3  303.57   14.10 
   4  -2  -3  293.37   15.80 
   4  -2  -3  303.97   15.90 
   4   2  -3  303.97   16.50 
  -4   2   3  296.57   14.70 
  -4   2   3  291.87   14.00 
  -4   2   3  297.77   16.00 
   4   2  -3  304.47   14.30 
   4   2  -3  302.57   15.60 
  -4   2   3  281.47   14.60 
  -4   2   3  295.67   13.20 
   4   2  -3  297.77   13.50 
   4   2  -3  296.47    9.80 
  -3  -2   3 3056.49   87.89 
  -3  -2   3 3146.89   93.09 
   3  -2  -3 3193.78   92.59 
   3  -2  -3 3216.78   90.69 
   3  -2  -3 3125.79   90.59 
   3  -2  -3 3141.69   89.99 
   3  -2  -3 3100.09   91.09 
  -3  -2   3 3263.17   99.39 
  -3   2   3 3192.48   92.49 
   3   2  -3 3168.58   90.79 
  -3   2   3 3098.39   92.89 
  -3   2   3 3108.69   89.99 
   3   2  -3 3157.78   90.99 
   3   2  -3 3076.49   88.79 
  -3   2   3 3154.08   89.99 
  -3   2   3 3106.09   89.79 
   3   2  -3 3151.78   93.19 
  -2  -2   3 2178.58   63.99 
   2  -2  -3 2138.59   61.39 
  -2  -2   3 2166.48   63.09 
   2  -2  -3 2132.39   61.39 
   2  -2  -3 2170.48   62.29 
   2  -2  -3 2170.68   69.89 
  -2  -2   3 2119.89   57.89 
   2   2  -3 2017.00   62.09 
  -2   2   3 2046.40   61.59 
  -2   2   3 2031.60   61.99 
  -2   2   3 1991.30   60.59 
  -2   2   3 2028.10   62.69 
   2   2  -3 2008.10   59.09 
   2   2  -3 2046.50   57.29 
  -2   2   3 2082.09   60.89 
   2   2  -3 1991.20   58.99 
   2   2  -3 2050.09   67.09 
   1  -2  -3   21.10    4.90 
   1  -2  -3   22.00    5.00 
   1  -2  -3   20.00    6.20 
   1  -2  -3   22.10    5.40 
  -1  -2   3   27.50    3.50 
   1   2  -3   45.10    4.50 
  -1   2   3   40.70    6.00 
  -1   2   3   40.00    5.50 
   1   2  -3   40.20    4.40 
   1   2  -3   54.49   12.30 
  -1   2   3   42.50    3.60 
  -1   2   3   45.10    5.80 
   1   2  -3   42.40    4.40 
  -1   2   3   45.60    6.30 
   1   2  -3   50.49    6.70 
   0  -2   3 2503.35   76.79 
   0  -2  -3 2546.55   75.59 
   0  -2  -3 2478.35   74.49 
   0  -2   3 2493.95   70.09 
   0  -2  -3 2494.15   76.39 
   0  -2  -3 2440.96   74.39 
   0  -2  -3 2539.15   74.29 
   0  -2   3 2499.35   70.09 
   0  -2   3 2489.35   73.59 
   0  -2  -3 2518.65   71.39 
   0   2   3 2640.84   73.99 
   0   2   3 2647.94   74.09 
   0   2  -3 2656.33   73.89 
   0   2  -3 2613.14   71.99 
   0   2  -3 2609.54   71.99 
   0   2  -3 2582.34   70.39 
   0   2   3 2625.24   71.39 
   0   2   3 2663.03   74.79 
   0   2  -3 2536.05   80.19 
   0   2   3 2650.33   75.79 
   1  -2   3 1559.04   43.80 
   1  -2   3 1585.54   47.70 
   1  -2   3 1595.94   43.90 
  -1  -2  -3 1646.74   48.90 
  -1  -2  -3 1609.94   47.40 
  -1  -2  -3 1596.24   47.40 
   1  -2   3 1458.05   42.30 
  -1  -2  -3 1564.04   45.30 
   1  -2   3 1594.64   50.49 
  -1   2  -3 1459.95   49.90 
   1   2   3 1495.35   48.20 
  -1   2  -3 1445.76   44.90 
   1   2   3 1481.55   45.10 
   1   2   3 1506.05   48.60 
  -1   2  -3 1475.95   42.30 
  -1   2  -3 1490.05   45.20 
   1   2   3 1479.15   46.40 
  -1   2  -3 1485.05   48.00 
  -2  -2  -3  418.46   18.50 
  -2  -2  -3  399.06   18.10 
  -2  -2  -3  411.26   19.40 
  -2  -2  -3  424.06   19.60 
   2  -2   3  397.66   18.90 
   2  -2   3  399.06   15.80 
  -2  -2  -3  412.26   19.30 
   2  -2   3  394.06   14.10 
  -2   2  -3  446.46   17.10 
   2   2   3  478.25   18.40 
  -2   2  -3  471.75   20.00 
   2   2   3  500.85   20.40 
  -2   2  -3  455.05   21.90 
   2   2   3  485.55   18.30 
  -2   2  -3  444.66   19.30 
   2   2   3  451.85   19.10 
  -2   2  -3  463.95   16.60 
   2   2   3  463.95   18.20 
   3  -2   3 1606.94   45.90 
   3  -2   3 1626.34   47.90 
  -3  -2  -3 1572.74   49.90 
   3  -2   3 1657.33   52.09 
   3  -2   3 1583.54   47.40 
  -3  -2  -3 1607.04   50.49 
  -3  -2  -3 1599.54   51.29 
  -3  -2  -3 1590.94   49.99 
  -3  -2  -3 1618.14   51.69 
   3   2   3 1517.45   49.40 
   3   2   3 1470.35   50.59 
  -3   2  -3 1505.35   48.40 
  -3   2  -3 1511.75   53.59 
   3   2   3 1520.05   49.10 
  -3   2  -3 1529.95   46.60 
   3   2   3 1459.25   49.50 
  -3   2  -3 1503.25   48.60 
  -3   2  -3 1558.14   51.69 
   4  -2   3  370.06   14.90 
  -4  -2  -3  366.26   19.40 
   4  -2   3  365.56   16.20 
  -4  -2  -3  349.07   18.00 
  -4  -2  -3  327.77   17.80 
   4  -2   3  353.06   19.40 
   4  -2   3  372.16   16.30 
  -4  -2  -3  350.86   19.10 
  -4  -2  -3  357.46   18.50 
  -4   2  -3  346.77   17.50 
   4   2   3  350.66   18.80 
  -4   2  -3  398.96   21.90 
   4   2   3  380.76   18.40 
   4   2   3  369.96   19.10 
   4   2   3  358.96   18.70 
   4   2   3  366.56   17.50 
  -4   2  -3  389.26   20.10 
   5  -2   3  381.66   15.80 
   5  -2   3  361.06   17.70 
  -5  -2  -3  364.06   20.40 
   5  -2   3  379.36   16.80 
   5  -2   3  385.06   17.90 
   5  -2   3  356.86   20.90 
  -5  -2  -3  382.96   20.80 
  -5  -2  -3  381.26   19.70 
  -5  -2  -3  408.86   21.30 
  -5  -2  -3  397.36   20.10 
  -5   2  -3  415.86   20.00 
   5   2   3  402.86   19.60 
  -5   2  -3  388.76   21.60 
   5   2   3  410.06   20.10 
   5   2   3  372.36   20.70 
  -5   2  -3  369.46   22.80 
   5   2   3  376.16   20.80 
   5   2   3  393.36   20.90 
  -5   2  -3  379.06   15.70 
  -5   2  -3  399.36   19.40 
   6  -2   3 1015.70   36.50 
   6  -2   3 1000.90   55.19 
  -6  -2  -3 1048.60   40.20 
  -6  -2  -3 1043.80   40.40 
   6  -2   3 1005.50   35.30 
  -6  -2  -3 1030.70   40.80 
   6  -2   3 1026.10   36.70 
   6  -2   3 1025.50   33.50 
  -6  -2  -3 1014.10   38.80 
  -6  -2  -3 1007.60   39.10 
   6   2   3  983.40   38.00 
   6   2   3 1029.60   40.70 
  -6   2  -3  990.40   43.00 
  -6   2  -3 1017.50   41.30 
  -6   2  -3  966.60   38.10 
   6   2   3  983.20   37.50 
   6   2   3  991.70   40.10 
   6   2   3 1024.10   39.90 
  -6   2  -3  977.30   33.30 
  -6   2  -3 1012.30   42.70 
  -6   2  -3 1052.09   38.90 
   6   2   3 1011.60   35.90 
  -7  -2  -3  306.07   20.60 
  -7  -2  -3  351.66   24.00 
   7  -2   3  334.27   15.70 
  -7  -2  -3  300.57   20.50 
   7  -2   3  322.57   21.70 
   7  -2   3  323.67   18.40 
   7  -2   3  300.17   17.00 
  -7  -2  -3  317.67   21.00 
   7  -2   3  307.97   18.00 
  -7  -2  -3  306.67   21.50 
  -7   2  -3  276.37   22.90 
   7   2   3  287.77   19.80 
   7   2   3  298.27   18.80 
  -7   2  -3  292.27   14.70 
  -7   2  -3  295.67   19.20 
  -7   2  -3  324.37   23.80 
   7   2   3  283.67   20.70 
   7   2   3  325.97   19.70 
   7   2   3  302.17   15.30 
  -7   2  -3  308.57   19.50 
   7   2   3  290.97   21.50 
   8  -2   3  215.98   15.10 
   8  -2   3  214.38   16.10 
   8  -2   3  213.48   16.50 
  -8  -2  -3  228.28   19.10 
  -8  -2  -3  238.48   19.40 
   8  -2   3  202.88   12.30 
  -8  -2  -3  213.58   19.00 
  -8  -2  -3  234.58   20.50 
  -8   2  -3  228.88   13.00 
   8   2   3  221.28   13.10 
  -8   2  -3  209.28   20.50 
  -8   2  -3  226.38   18.80 
  -8   2  -3  224.58   19.60 
  -8   2  -3  234.68   17.90 
   8   2   3  204.88   16.20 
  -8   2  -3  216.48   22.10 
   8   2   3  239.88   19.70 
   8   2   3  214.38   18.80 
   9  -2   3  118.59   14.00 
  -9  -2  -3  100.39   15.30 
   9  -2   3  105.79    9.40 
  -9  -2  -3  117.39   17.50 
   9  -2   3  131.89   13.10 
  -9  -2  -3  113.89   15.70 
   9  -2   3  129.99   17.80 
  -9  -2  -3  110.49   15.80 
   9   2   3  118.19   15.70 
  -9   2  -3  111.09   16.90 
  -9   2  -3  118.49   16.10 
   9   2   3  122.79   10.30 
  -9   2  -3  126.69   18.10 
  -9   2  -3   88.99   15.20 
  -9   2  -3  110.19   15.50 
   9   2   3  108.59   15.80 
  10  -2   3  193.78   27.20 
 -10  -2  -3  203.88   22.10 
  10  -2   3  198.58   16.50 
  10  -2   3  195.88   17.80 
 -10  -2  -3  168.18   19.40 
  10  -2   3  207.88   12.90 
 -10   2  -3  236.68   23.00 
  10   2   3  235.58   22.30 
  10   2   3  244.18   19.50 
 -10   2  -3  268.47   23.20 
  10   2   3  257.77   20.60 
  10   2   3  217.18   20.50 
  10   2   3  205.48   13.10 
 -10   2  -3  238.88   20.70 
 -10   2  -3  263.07   42.10 
 -10   2  -3  251.17   22.80 
 -11  -2  -3   26.20   11.50 
 -11  -2  -3   20.80   10.40 
 -11  -2  -3   28.60   13.30 
  11  -2   3   30.30   14.20 
  11  -2   3    3.10    4.90 
  11  -2   3   16.80   10.40 
  11  -2   3   19.70    9.60 
 -11  -2  -3   16.20   10.40 
 -11   2  -3   24.10   11.50 
 -11   2  -3   22.90   12.80 
  11   2   3   44.50   11.70 
  11   2   3   16.10   10.50 
  11   2   3   21.30    6.00 
 -11   2  -3   41.90   19.80 
  11   2   3   43.10   10.80 
  11   2   3   25.10   10.30 
 -11   2  -3   16.60   10.20 
 -11   2  -3   -3.80   11.70 
 -13  -3   3   21.00    8.80 
  13  -3  -3   33.60   10.90 
  13  -3  -3   30.80   11.30 
 -13  -3   3   36.60   13.50 
 -13  -3   3   29.30   11.20 
  13  -3  -3   42.50   13.80 
 -13  -3   3   48.10   12.70 
  13  -3  -3   41.50   11.20 
  13   3  -3   45.20   24.10 
 -13   3   3   38.00   12.70 
 -13   3   3   60.09   15.70 
  13   3  -3   48.80   12.30 
 -13   3   3   33.00   11.70 
 -13   3   3   15.10   12.80 
  13   3  -3   44.10   12.50 
 -13   3   3   55.49   13.80 
 -13   3   3   29.70    9.60 
  13   3  -3   43.90   12.80 
  13   3  -3   42.00   10.60 
  13   3  -3   48.50   18.40 
  12  -3  -3   96.69   14.60 
 -12  -3   3  112.19   13.70 
  12  -3  -3   92.89   15.90 
 -12  -3   3  125.99   16.10 
  12  -3  -3  108.59   16.00 
 -12  -3   3  111.29   16.50 
 -12  -3   3  110.89   15.20 
 -12   3   3  117.69   20.20 
 -12   3   3  116.09   14.90 
 -12   3   3  121.59   17.10 
  12   3  -3  119.89   26.60 
  12   3  -3  108.29   16.30 
 -12   3   3  116.69   20.30 
  12   3  -3  139.09   14.60 
 -12   3   3  108.29   15.60 
  12   3  -3  113.09   18.60 
 -12   3   3  126.29   17.40 
  12   3  -3  120.29   16.90 
 -11  -3   3   58.69   12.00 
 -11  -3   3   60.59   10.30 
  11  -3  -3   68.59   13.00 
  11  -3  -3   75.29   13.30 
  11  -3  -3   70.19   12.90 
  11   3  -3   55.29   14.70 
 -11   3   3   45.10   11.30 
 -11   3   3   79.79   13.80 
  11   3  -3   63.99   12.60 
  11   3  -3   73.09   13.90 
  11   3  -3   72.59   12.90 
 -11   3   3   58.39   13.10 
 -11   3   3   74.29   16.60 
 -11   3   3   56.39   10.70 
  11   3  -3   72.19   10.60 
 -10  -3   3  171.08   13.70 
 -10  -3   3  191.68   29.20 
  10  -3  -3  182.08   18.30 
 -10  -3   3  166.38   15.30 
 -10  -3   3  247.28   21.10 
  10  -3  -3  171.58   16.60 
  10  -3  -3  180.38   18.00 
  10   3  -3  177.78   16.70 
 -10   3   3  180.88   16.00 
 -10   3   3  202.78   19.30 
 -10   3   3  160.68   19.20 
  10   3  -3  187.18   14.40 
  10   3  -3  219.18   18.90 
 -10   3   3  162.78   16.30 
 -10   3   3  176.18   17.70 
  10   3  -3  163.18   21.50 
 -10   3   3  178.28   17.50 
  10   3  -3  234.28   30.60 
  -9  -3   3  233.78   16.60 
  -9  -3   3  231.38   17.20 
   9  -3  -3  215.38   18.10 
  -9  -3   3  212.98   19.80 
  -9  -3   3  249.18   14.80 
   9  -3  -3  225.88   17.30 
   9  -3  -3  228.28   19.30 
  -9  -3   3  255.77   19.40 
  -9   3   3  257.37   18.00 
  -9   3   3  238.08   17.00 
   9   3  -3  236.68   19.10 
   9   3  -3  256.67   14.90 
  -9   3   3  276.37   24.60 
   9   3  -3  246.78   19.30 
   9   3  -3  215.08   35.00 
  -9   3   3  251.47   19.30 
   9   3  -3  237.98   17.50 
  -9   3   3  266.87   21.50 
  -9   3   3  304.17   24.80 
  -8  -3   3  473.05   20.20 
  -8  -3   3  523.55   32.90 
  -8  -3   3  462.95   23.30 
   8  -3  -3  480.35   27.60 
  -8  -3   3  471.75   24.70 
  -8  -3   3  451.95   22.80 
   8  -3  -3  470.75   25.50 
   8  -3  -3  482.75   24.20 
   8   3  -3  483.55   25.90 
   8   3  -3  525.45   24.60 
   8   3  -3  518.05   25.20 
   8   3  -3  494.05   27.90 
  -8   3   3  468.65   25.40 
  -8   3   3  530.75   27.90 
  -8   3   3  500.55   23.50 
  -8   3   3  474.15   24.20 
  -8   3   3  516.35   36.40 
   8   3  -3  500.05   20.40 
  -8   3   3  506.45   26.40 
   7  -3  -3   40.30    8.30 
   7  -3  -3   27.90    8.30 
   7  -3  -3   39.50    8.30 
   7  -3  -3   43.90    8.90 
  -7  -3   3   38.90    7.90 
  -7  -3   3   43.60    8.00 
  -7  -3   3   25.60    8.40 
  -7  -3   3   45.10    5.80 
   7   3  -3   33.10    8.70 
  -7   3   3   29.20    6.60 
  -7   3   3   30.10    7.90 
   7   3  -3   26.80    8.90 
   7   3  -3   31.00    5.20 
  -7   3   3   33.70    9.00 
   7   3  -3   41.50    8.70 
  -7   3   3   29.50    7.60 
  -7   3   3   36.40    7.90 
   7   3  -3   40.10    8.20 
   6  -3  -3 2115.09   69.79 
  -6  -3   3 2156.38   71.79 
   6  -3  -3 2017.30   69.19 
   6  -3  -3 2155.28   68.09 
   6  -3  -3 2126.99   67.99 
  -6  -3   3 2102.39   66.19 
  -6  -3   3 2156.48   68.39 
  -6  -3   3 2115.39   66.19 
  -6  -3   3 2097.39   61.99 
   6  -3  -3 2067.19   66.69 
   6   3  -3 2159.78   62.09 
   6   3  -3 2213.08   67.39 
  -6   3   3 2169.88   67.39 
   6   3  -3 2195.18   67.39 
   6   3  -3 2172.88   71.69 
  -6   3   3 2175.68   68.09 
  -6   3   3 2190.68   69.89 
  -6   3   3 2225.48   68.09 
   6   3  -3 2264.47   68.99 
  -6   3   3 2145.49   69.99 
  -5  -3   3 1888.01   64.29 
  -5  -3   3 1851.61   58.99 
  -5  -3   3 1900.61   54.59 
   5  -3  -3 1950.10   61.49 
   5  -3  -3 1893.61   62.79 
   5  -3  -3 1920.21   61.39 
  -5  -3   3 1949.10   59.39 
  -5  -3   3 1912.91   61.69 
   5  -3  -3 1928.91   63.39 
   5  -3  -3 1935.51   60.59 
   5   3  -3 1988.60   64.79 
   5   3  -3 1899.11   60.19 
  -5   3   3 1964.90   63.29 
  -5   3   3 1965.50   61.39 
  -5   3   3 1987.30   62.59 
   5   3  -3 2009.50   60.69 
  -5   3   3 1952.80   60.99 
  -5   3   3 2034.60   61.19 
   5   3  -3 1927.41   61.79 
   5   3  -3 1981.30   61.59 
  -4  -3   3 3750.52  113.29 
  -4  -3   3 3762.32  113.89 
   4  -3  -3 3688.53  112.09 
   4  -3  -3 3845.22  110.19 
   4  -3  -3 3768.02  110.19 
  -4  -3   3 3850.61  111.29 
   4  -3  -3 3761.72  109.69 
   4  -3  -3 3867.31  112.09 
  -4  -3   3 3731.13  107.59 
   4  -3  -3 3835.02  110.39 
  -4   3   3 3800.62  110.09 
  -4   3   3 3784.02  110.19 
  -4   3   3 3674.23  109.59 
   4   3  -3 3771.32  108.89 
  -4   3   3 3783.12  112.29 
   4   3  -3 3747.32  108.69 
   4   3  -3 3822.22  113.49 
   4   3  -3 3876.91  111.39 
   4   3  -3 3765.82  109.49 
  -3  -3   3  277.67   15.40 
   3  -3  -3  279.47   15.00 
  -3  -3   3  266.57   12.10 
  -3  -3   3  264.97   16.50 
   3  -3  -3  269.47   16.40 
   3  -3  -3  248.58   14.50 
   3  -3  -3  262.37   14.40 
  -3  -3   3  277.07   12.10 
   3  -3  -3  268.07   14.70 
   3   3  -3  269.47   13.10 
  -3   3   3  267.67   14.40 
   3   3  -3  289.37   15.70 
   3   3  -3  273.67   13.40 
  -3   3   3  268.07   15.90 
   3   3  -3  277.27   13.10 
  -3   3   3  287.07   14.40 
  -3   3   3  290.27   15.70 
   3   3  -3  281.07   17.00 
   2  -3  -3  598.84   23.10 
  -2  -3   3  585.14   17.90 
   2  -3  -3  601.74   23.20 
  -2  -3   3  588.44   20.20 
  -2  -3   3  589.34   24.40 
   2  -3  -3  588.44   23.30 
   2  -3  -3  591.24   23.80 
   2  -3  -3  580.14   24.30 
  -2  -3   3  608.64   20.10 
  -2   3   3  586.24   24.30 
   2   3  -3  578.84   26.00 
  -2   3   3  598.74   23.20 
   2   3  -3  580.34   25.30 
   2   3  -3  588.54   21.20 
   2   3  -3  623.24   21.40 
  -2   3   3  574.14   22.60 
  -2   3   3  619.44   24.50 
   2   3  -3  597.94   24.70 
  -2   3   3  635.24   23.10 
   1  -3  -3 2118.89   65.49 
  -1  -3   3 2182.08   60.39 
   1  -3  -3 2202.58   65.19 
  -1  -3   3 2140.49   59.89 
  -1  -3   3 2177.18   59.99 
   1  -3  -3 2146.59   63.69 
   1  -3  -3 2144.49   64.09 
   1  -3  -3 2212.18   63.79 
  -1  -3   3 2195.08   66.19 
   1   3  -3 2063.49   65.89 
   1   3  -3 2038.70   61.19 
   1   3  -3 2035.40   59.29 
  -1   3   3 2067.59   63.09 
  -1   3   3 1973.10   63.49 
  -1   3   3 2111.59   60.99 
   1   3  -3 2015.20   61.19 
   1   3  -3 2068.69   66.19 
  -1   3   3 2066.29   65.29 
  -1   3   3 2056.39   62.99 
   1   3  -3 2033.60   60.09 
  -1   3   3 2010.00   64.39 
   0  -3   3  663.13   21.60 
   0  -3   3  658.23   21.50 
   0  -3   3  651.53   27.20 
   0  -3  -3  681.93   25.40 
   0  -3  -3  666.23   25.80 
   0  -3  -3  668.53   27.60 
   0  -3   3  656.73   23.30 
   0  -3  -3  677.43   24.90 
   0   3  -3  653.33   18.80 
   0   3  -3  671.93   23.00 
   0   3  -3  682.93   23.50 
   0   3   3  686.13   24.70 
   0   3   3  675.43   25.80 
   0   3   3  680.23   22.50 
   0   3  -3  678.53   27.90 
   0   3   3  635.94   24.40 
   0   3   3  690.03   26.00 
   0   3  -3  640.44   23.00 
   1  -3   3 2974.90   85.49 
  -1  -3  -3 2915.51   89.89 
  -1  -3  -3 2913.01   88.89 
  -1  -3  -3 2975.40   87.29 
  -1  -3  -3 3007.80   89.29 
   1  -3   3 3024.80   92.69 
   1  -3   3 3008.70   88.59 
  -1  -3  -3 3083.69   92.89 
  -1   3  -3 3027.30   88.79 
  -1   3  -3 3049.20   92.79 
   1   3   3 3122.89   88.89 
   1   3   3 3030.10   90.09 
  -1   3  -3 2999.30   87.59 
   1   3   3 3003.20   88.99 
   1   3   3 3059.79   86.89 
   1   3   3 3098.49   88.89 
  -1   3  -3 3125.69   87.19 
   2  -3   3 1578.04   53.49 
  -2  -3  -3 1504.65   50.29 
   2  -3   3 1542.65   46.30 
  -2  -3  -3 1559.34   48.20 
   2  -3   3 1548.55   50.09 
  -2  -3  -3 1570.84   53.69 
  -2  -3  -3 1564.14   49.80 
  -2  -3  -3 1507.65   50.19 
   2  -3   3 1565.54   46.50 
  -2  -3  -3 1534.45   49.70 
   2   3   3 1490.85   50.39 
  -2   3  -3 1534.85   50.09 
   2   3   3 1534.95   48.80 
  -2   3  -3 1471.05   47.60 
  -2   3  -3 1512.65   47.90 
  -2   3  -3 1510.85   48.20 
   2   3   3 1500.75   49.10 
   2   3   3 1527.25   49.10 
  -2   3  -3 1564.14   53.59 
   2   3   3 1489.15   47.90 
   3  -3   3 1027.00   30.10 
   3  -3   3 1057.89   34.20 
  -3  -3  -3 1041.20   37.80 
  -3  -3  -3  994.70   36.60 
  -3  -3  -3  991.20   40.70 
  -3  -3  -3 1025.70   36.20 
   3  -3   3 1008.20   37.90 
  -3  -3  -3 1017.40   38.10 
  -3  -3  -3 1027.60   37.10 
  -3   3  -3 1079.39   41.20 
   3   3   3 1035.80   36.40 
  -3   3  -3 1031.50   35.40 
   3   3   3 1092.39   35.90 
  -3   3  -3 1057.89   35.90 
   3   3   3 1046.80   36.50 
   3   3   3 1004.60   37.90 
   3   3   3 1039.90   36.30 
  -3   3  -3 1054.99   35.00 
  -3   3  -3 1044.50   38.30 
  -4  -3  -3 1281.67   45.50 
   4  -3   3 1284.97   42.00 
   4  -3   3 1244.18   38.40 
  -4  -3  -3 1307.37   45.30 
  -4  -3  -3 1247.98   44.50 
   4  -3   3 1294.57   42.00 
   4  -3   3 1258.47   46.10 
  -4  -3  -3 1256.37   44.60 
  -4  -3  -3 1239.28   45.90 
   4   3   3 1322.47   46.30 
   4   3   3 1326.67   44.70 
  -4   3  -3 1283.07   43.90 
   4   3   3 1326.77   44.50 
  -4   3  -3 1284.07   46.60 
  -4   3  -3 1298.07   43.60 
   4   3   3 1292.47   45.00 
  -4   3  -3 1292.17   49.10 
  -4   3  -3 1316.47   42.10 
   5  -3   3  722.13   24.40 
  -5  -3  -3  683.73   29.90 
  -5  -3  -3  724.63   31.30 
  -5  -3  -3  688.23   30.10 
  -5  -3  -3  704.53   29.90 
  -5  -3  -3  678.93   30.10 
   5  -3   3  718.23   27.70 
   5  -3   3  689.13   27.10 
   5  -3   3  684.13   31.00 
   5   3   3  692.03   30.50 
  -5   3  -3  725.13   34.00 
  -5   3  -3  693.63   28.90 
  -5   3  -3  740.63   32.00 
   5   3   3  714.43   29.90 
   5   3   3  691.03   28.90 
  -5   3  -3  725.63   29.30 
   5   3   3  674.83   30.60 
  -5   3  -3  685.43   26.30 
  -6  -3  -3  339.17   22.00 
  -6  -3  -3  307.67   20.50 
   6  -3   3  333.67   21.70 
  -6  -3  -3  326.57   20.00 
   6  -3   3  337.87   18.20 
  -6  -3  -3  321.57   20.60 
  -6  -3  -3  333.67   20.60 
   6  -3   3  338.77   18.10 
   6  -3   3  338.07   15.60 
   6   3   3  362.06   21.60 
   6   3   3  344.27   20.60 
   6   3   3  282.17   27.60 
   6   3   3  344.87   22.00 
  -6   3  -3  353.66   20.50 
  -6   3  -3  342.17   19.50 
  -6   3  -3  343.97   22.20 
  -6   3  -3  347.27   16.80 
  -6   3  -3  340.87   23.60 
  -7  -3  -3  267.57   19.20 
  -7  -3  -3  265.07   20.10 
   7  -3   3  270.17   17.20 
  -7  -3  -3  226.28   23.10 
  -7  -3  -3  236.08   19.20 
  -7  -3  -3  265.17   19.40 
   7  -3   3  260.77   20.90 
   7  -3   3  282.17   15.00 
   7  -3   3  260.87   17.10 
   7   3   3  263.17   18.40 
   7   3   3  292.27   21.50 
  -7   3  -3  275.67   22.80 
  -7   3  -3  271.07   21.30 
  -7   3  -3  259.27   22.80 
   7   3   3  263.77   15.50 
  -7   3  -3  256.87   14.70 
  -7   3  -3  286.37   19.80 
   7   3   3  261.47   18.70 
   7   3   3  236.98   19.20 
   8  -3   3  284.27   19.00 
  -8  -3  -3  280.97   21.30 
  -8  -3  -3  296.87   21.70 
   8  -3   3  266.57   18.50 
   8  -3   3  298.77   16.30 
  -8  -3  -3  305.77   21.60 
  -8  -3  -3  289.47   22.40 
   8  -3   3  291.37   16.50 
  -8  -3  -3  295.67   22.30 
  -8   3  -3  290.47   24.40 
  -8   3  -3  302.67   16.40 
   8   3   3  285.87   20.90 
  -8   3  -3  286.07   24.80 
   8   3   3  349.47   21.50 
  -8   3  -3  300.77   23.60 
  -8   3  -3  282.57   20.80 
   8   3   3  289.57   16.70 
  -8   3  -3  291.17   20.60 
   9  -3   3  124.59   14.20 
  -9  -3  -3  137.99   17.90 
   9  -3   3  116.19   14.30 
  -9  -3  -3  137.39   17.20 
  -9  -3  -3  120.29   16.00 
  -9  -3  -3  118.39   17.30 
   9  -3   3  121.19   11.00 
   9  -3   3  114.99   12.20 
   9   3   3  160.48   19.60 
  -9   3  -3  120.79   18.40 
  -9   3  -3  144.29   12.30 
  -9   3  -3  142.79   17.90 
   9   3   3  139.79   17.90 
   9   3   3  127.99   15.80 
  -9   3  -3  122.99   17.10 
  -9   3  -3  156.48   17.50 
  -9   3  -3  122.09   18.40 
   9   3   3  135.29   12.10 
 -10  -3  -3    9.90    9.10 
  10  -3   3    2.70    4.20 
  10  -3   3    5.60    9.10 
 -10  -3  -3    1.90    7.90 
 -10  -3  -3   -2.90    9.90 
  10  -3   3    0.80    7.10 
 -10  -3  -3  -12.60    6.20 
 -10   3  -3   -7.30   10.50 
  10   3   3   -4.80    8.30 
  10   3   3    6.20    5.20 
 -10   3  -3   15.20    9.00 
  10   3   3   17.90    9.40 
 -10   3  -3   13.80    9.70 
 -10   3  -3    2.90    5.10 
 -10   3  -3   10.80   11.30 
  10   3   3   -7.70    8.80 
 -10   3  -3   -2.90    8.40 
 -11  -3  -3   58.39   13.90 
 -11  -3  -3   53.89   14.70 
  11  -3   3   51.49   12.30 
  11  -3   3   53.49   11.10 
 -11   3  -3   52.09   15.20 
  11   3   3   65.09    8.90 
 -11   3  -3   65.89   18.80 
  11   3   3   70.59   14.00 
  11   3   3   50.09   13.00 
 -11   3  -3   68.79   14.80 
  13  -4  -3  198.08   20.20 
 -13  -4   3  225.28   21.60 
 -13  -4   3  221.58   26.90 
 -13  -4   3  220.28   21.60 
  13  -4  -3  196.58   20.20 
 -13   4   3  242.78   24.40 
  13   4  -3  175.38   19.60 
 -13   4   3  199.88   19.50 
 -13   4   3  188.28   21.70 
  13   4  -3  225.98   18.10 
  13   4  -3  182.28   20.60 
  13   4  -3  203.88   26.40 
 -13   4   3  151.18   21.30 
 -12  -4   3   19.00   10.10 
  12  -4  -3   31.30   12.30 
 -12  -4   3   12.30    9.30 
  12  -4  -3   41.10   11.40 
 -12  -4   3   60.39   12.30 
 -12  -4   3   32.10   12.30 
 -12  -4   3   30.50    8.10 
 -12   4   3   28.60   13.60 
  12   4  -3   31.70   11.40 
 -12   4   3   32.20    9.80 
 -12   4   3   20.10   10.30 
 -12   4   3   29.90   12.00 
  12   4  -3   41.20   11.50 
  12   4  -3   17.90   10.70 
 -12   4   3   40.60   13.00 
  12   4  -3   34.10   10.20 
 -12   4   3   21.80   10.70 
  12   4  -3   39.60   11.30 
  11  -4  -3  214.18   19.20 
 -11  -4   3  192.38   14.60 
 -11  -4   3  207.28   20.30 
 -11  -4   3  226.58   23.40 
  11  -4  -3  185.18   19.20 
 -11  -4   3  219.78   19.50 
  11  -4  -3  200.18   20.90 
  11  -4  -3  224.48   19.40 
  11   4  -3  221.98   23.70 
 -11   4   3  223.58   19.10 
  11   4  -3  184.98   20.10 
  11   4  -3  202.68   15.40 
 -11   4   3  204.18   20.70 
  11   4  -3  228.58   21.10 
  11   4  -3  202.58   18.70 
 -11   4   3  212.28   19.30 
 -11   4   3  210.28   23.60 
 -11   4   3  186.58   19.40 
  11   4  -3  206.58   20.40 
 -11   4   3  210.98   21.70 
  10  -4  -3   62.19   13.40 
 -10  -4   3   70.19    9.30 
 -10  -4   3   70.29   14.90 
  10  -4  -3   60.09   12.40 
 -10  -4   3   61.69   11.10 
 -10  -4   3   52.39   10.50 
  10  -4  -3   56.39   13.20 
 -10  -4   3   81.39   13.60 
  10   4  -3   89.49   14.70 
 -10   4   3   79.69   11.80 
  10   4  -3   81.19   14.90 
  10   4  -3   98.59   14.80 
 -10   4   3   55.89   11.90 
  10   4  -3   78.79   12.90 
 -10   4   3   65.09   12.30 
  10   4  -3   66.99   15.60 
  -9  -4   3  742.73   27.90 
  -9  -4   3  726.53   31.80 
   9  -4  -3  719.83   33.70 
  -9  -4   3  716.73   37.80 
   9  -4  -3  755.52   41.10 
  -9  -4   3  722.93   34.60 
   9   4  -3  746.13   34.20 
  -9   4   3  736.63   35.10 
   9   4  -3  768.22   33.80 
  -9   4   3  762.12   33.90 
   9   4  -3  717.83   38.00 
  -9   4   3  749.92   33.40 
   9   4  -3  754.92   35.30 
  -9   4   3  765.52   37.40 
   9   4  -3  620.54   48.30 
  -9   4   3  734.43   34.30 
   8  -4  -3  238.78   18.00 
   8  -4  -3  224.58   18.20 
  -8  -4   3  223.98   12.20 
  -8  -4   3  208.08   16.10 
   8  -4  -3  219.18   21.60 
   8  -4  -3  239.78   19.10 
  -8  -4   3  216.48   18.00 
  -8  -4   3  206.48   16.00 
  -8  -4   3  206.98   20.10 
   8   4  -3  257.17   18.20 
   8   4  -3  250.07   18.90 
   8   4  -3  265.87   21.70 
   8   4  -3  221.18   16.80 
  -8   4   3  202.58   16.60 
  -8   4   3  238.68   19.30 
  -8   4   3  235.98   17.20 
  -8   4   3  222.48   33.00 
  -8   4   3  227.58   17.20 
   7  -4  -3  174.78   16.30 
  -7  -4   3  156.48   13.60 
  -7  -4   3  167.58   13.60 
   7  -4  -3  187.98   14.90 
   7  -4  -3  178.88   14.90 
  -7  -4   3  171.08   15.50 
   7  -4  -3  176.48   16.80 
  -7  -4   3  175.08    9.50 
   7  -4  -3  183.38   18.50 
  -7  -4   3  174.98   28.70 
  -7   4   3  197.18   16.90 
   7   4  -3  150.08   14.30 
  -7   4   3  197.78   16.80 
   7   4  -3  184.18   14.40 
   7   4  -3  202.58   17.80 
  -7   4   3  196.08   15.20 
   7   4  -3  178.78   15.40 
  -7   4   3  184.38   15.10 
   6  -4  -3  453.85   22.80 
  -6  -4   3  462.95   16.20 
  -6  -4   3  492.25   21.90 
  -6  -4   3  477.65   26.00 
   6  -4  -3  434.66   23.70 
  -6  -4   3  468.75   21.50 
   6  -4  -3  443.26   22.40 
   6  -4  -3  459.85   21.90 
   6  -4  -3  459.65   24.80 
   6  -4  -3  477.65   23.60 
  -6  -4   3  450.45   23.70 
   6   4  -3  463.85   22.10 
   6   4  -3  474.25   26.30 
  -6   4   3  493.95   23.00 
   6   4  -3  511.85   22.90 
  -6   4   3  473.75   23.10 
  -6   4   3  514.65   23.80 
  -6   4   3  500.85   25.00 
   6   4  -3  508.25   23.90 
  -6   4   3  492.55   24.80 
   5  -4  -3 1309.67   47.90 
  -5  -4   3 1314.97   47.70 
  -5  -4   3 1371.16   44.20 
   5  -4  -3 1263.67   46.20 
  -5  -4   3 1330.27   44.00 
   5  -4  -3 1377.96   46.60 
   5  -4  -3 1330.17   46.20 
  -5  -4   3 1332.27   37.70 
   5  -4  -3 1343.07   45.10 
  -5  -4   3 1315.07   49.50 
   5  -4  -3 1373.76   49.00 
  -5   4   3 1362.16   47.00 
   5   4  -3 1309.17   49.60 
  -5   4   3 1361.36   48.70 
  -5   4   3 1346.87   46.00 
   5   4  -3 1348.37   45.90 
   5   4  -3 1320.27   45.20 
  -5   4   3 1321.27   46.20 
   5   4  -3 1350.26   45.40 
   5   4  -3 1327.77   47.80 
  -4  -4   3  204.98   15.00 
   4  -4  -3  204.78   13.40 
   4  -4  -3  209.58   14.10 
  -4  -4   3  226.78   12.60 
   4  -4  -3  204.28   14.10 
  -4  -4   3  204.98   16.10 
   4  -4  -3  207.68   15.40 
   4  -4  -3  210.68   15.60 
  -4  -4   3  219.38   12.40 
   4  -4  -3  231.98   15.00 
  -4   4   3  240.48   15.40 
  -4   4   3  211.28   14.40 
  -4   4   3  230.58   14.50 
   4   4  -3  237.88   16.70 
   4   4  -3  229.88   13.60 
   4   4  -3  222.28   13.40 
   4   4  -3  230.38   17.10 
   4   4  -3  226.98   13.20 
  -4   4   3  212.18   15.50 
  -3  -4   3 2122.69   64.59 
   3  -4  -3 2084.79   67.49 
   3  -4  -3 2108.89   66.69 
  -3  -4   3 2195.08   71.09 
   3  -4  -3 2039.20   67.29 
  -3  -4   3 2099.49   64.49 
  -3  -4   3 2123.59   69.79 
   3  -4  -3 2114.09   68.89 
   3  -4  -3 2129.69   69.89 
  -3  -4   3 2106.79   59.89 
   3   4  -3 2233.88   70.49 
  -3   4   3 2200.68   67.39 
   3   4  -3 2204.88   66.19 
  -3   4   3 2200.18   69.49 
   3   4  -3 2190.28   65.99 
  -3   4   3 2318.47   68.19 
   3   4  -3 2240.88   65.49 
  -3   4   3 2204.68   69.99 
   3   4  -3 2285.57   71.59 
  -2  -4   3 2541.45   69.79 
   2  -4  -3 2490.75   77.59 
   2  -4  -3 2493.35   74.99 
   2  -4  -3 2623.14   75.99 
   2  -4  -3 2532.05   75.49 
  -2  -4   3 2514.85   78.19 
   2  -4  -3 2558.34   77.69 
  -2  -4   3 2467.05   71.99 
   2   4  -3 2369.36   77.79 
   2   4  -3 2446.36   73.59 
  -2   4   3 2453.35   75.19 
  -2   4   3 2458.75   77.69 
  -2   4   3 2358.86   76.89 
  -2   4   3 2367.46   74.79 
   2   4  -3 2412.16   71.59 
   2   4  -3 2465.35   78.79 
   2   4  -3 2406.46   73.29 
  -2   4   3 2393.06   74.69 
   1  -4  -3  245.48   14.80 
  -1  -4   3  251.97   17.10 
   1  -4  -3  249.78   15.40 
   1  -4  -3  250.17   16.70 
   1  -4  -3  234.48   16.10 
   1  -4  -3  260.67   15.30 
  -1  -4   3  271.17   13.60 
  -1  -4   3  243.88   12.00 
  -1  -4   3  245.38   12.20 
  -1   4   3  267.37   15.50 
  -1   4   3  287.27   16.80 
   1   4  -3  266.27   13.70 
  -1   4   3  270.67   13.50 
   1   4  -3  269.77   13.90 
  -1   4   3  310.87   19.00 
  -1   4   3  284.87   15.40 
  -1   4   3  251.57   14.80 
   1   4  -3  269.67   17.20 
   1   4  -3  258.77   17.30 
   1   4  -3  284.47   10.90 
   0  -4   3 1697.23   50.29 
   0  -4   3 1638.94   48.80 
   0  -4  -3 1609.64   52.19 
   0  -4  -3 1658.03   52.69 
   0  -4   3 1648.14   49.20 
   0  -4  -3 1613.44   55.59 
   0  -4  -3 1663.93   52.79 
   0  -4   3 1682.73   56.19 
   0   4   3 1575.54   53.29 
   0   4   3 1559.74   51.79 
   0   4   3 1590.44   52.09 
   0   4  -3 1605.04   50.39 
   0   4  -3 1541.45   50.19 
   0   4  -3 1537.15   55.29 
   0   4   3 1620.34   52.79 
   0   4   3 1615.14   55.99 
   0   4  -3 1606.74   57.09 
   0   4  -3 1591.04   45.10 
   0   4   3 1583.54   49.99 
  -1  -4  -3  177.38   12.80 
  -1  -4  -3  155.58   10.90 
   1  -4   3  195.58   16.70 
  -1  -4  -3  180.28   13.10 
  -1  -4  -3  178.38   13.60 
   1  -4   3  150.98   14.70 
  -1  -4  -3  176.38   15.80 
   1  -4   3  182.08   12.20 
   1  -4   3  170.98   10.40 
  -1   4  -3  191.68   12.30 
  -1   4  -3  198.08   13.60 
  -1   4  -3  183.58   12.00 
   1   4   3  181.48   12.60 
  -1   4  -3  192.28   16.00 
  -1   4  -3  170.98   11.20 
   1   4   3  209.18   13.80 
   1   4   3  199.78   13.70 
   1   4   3  194.68   13.70 
  -2  -4  -3  134.79   10.50 
  -2  -4  -3  135.49   11.60 
  -2  -4  -3  158.08   15.50 
   2  -4   3  126.09    9.30 
   2  -4   3  124.09   11.30 
  -2  -4  -3  133.89   11.90 
  -2  -4  -3  121.69   11.80 
   2  -4   3  139.59    9.60 
   2  -4   3  141.99   13.90 
   2   4   3  106.59   11.80 
  -2   4  -3  104.99   10.30 
   2   4   3  124.19   11.70 
  -2   4  -3  113.19   11.10 
  -2   4  -3  106.39   13.10 
   2   4   3  106.19    9.80 
  -2   4  -3  116.69   10.50 
  -2   4  -3  112.09   11.20 
   2   4   3  124.69   11.10 
   2   4   3  115.69   11.60 
  -3  -4  -3  435.36   21.80 
  -3  -4  -3  455.75   21.90 
   3  -4   3  429.76   24.30 
   3  -4   3  434.46   18.90 
   3  -4   3  435.56   18.80 
  -3  -4  -3  432.96   25.60 
   3  -4   3  419.76   21.70 
  -3  -4  -3  461.35   22.20 
  -3  -4  -3  439.86   22.90 
  -3  -4  -3  432.76   20.60 
  -3   4  -3  450.55   21.00 
  -3   4  -3  442.56   20.40 
   3   4   3  453.15   21.40 
   3   4   3  446.36   22.90 
   3   4   3  466.35   21.70 
   3   4   3  452.15   21.10 
   3   4   3  437.26   21.40 
  -3   4  -3  460.15   20.80 
  -3   4  -3  448.36   22.50 
  -3   4  -3  472.55   25.60 
  -4  -4  -3 1008.50   40.70 
   4  -4   3 1019.20   30.30 
  -4  -4  -3 1048.70   40.10 
   4  -4   3 1008.90   40.30 
  -4  -4  -3 1049.49   39.30 
   4  -4   3 1039.40   36.50 
  -4  -4  -3 1068.39   40.50 
  -4  -4  -3 1058.39   40.00 
  -4  -4  -3 1071.49   44.60 
   4  -4   3 1034.40   36.40 
  -4   4  -3 1078.29   38.90 
  -4   4  -3 1065.09   38.00 
  -4   4  -3 1090.09   41.30 
   4   4   3 1033.40   40.60 
   4   4   3 1093.69   39.70 
   4   4   3 1055.49   39.20 
   4   4   3 1073.69   39.20 
   4   4   3 1043.50   38.50 
  -4   4  -3 1063.09   38.50 
  -4   4  -3 1025.40   43.80 
  -5  -4  -3  446.16   24.00 
  -5  -4  -3  417.56   23.10 
   5  -4   3  428.06   15.70 
   5  -4   3  422.96   20.80 
   5  -4   3  360.96   34.40 
  -5  -4  -3  479.05   25.40 
  -5  -4  -3  483.35   30.10 
  -5  -4  -3  441.46   23.70 
  -5  -4  -3  448.06   23.70 
  -5   4  -3  473.85   25.50 
   5   4   3  465.75   24.80 
  -5   4  -3  459.95   22.80 
   5   4   3  418.46   23.20 
   5   4   3  417.66   32.40 
  -5   4  -3  481.65   23.40 
   5   4   3  435.86   24.40 
  -5   4  -3  482.85   28.10 
  -5   4  -3  425.96   21.00 
   6  -4   3  494.45   23.00 
   6  -4   3  476.95   18.20 
  -6  -4  -3  480.25   25.20 
  -6  -4  -3  504.75   26.60 
  -6  -4  -3  525.75   27.50 
   6  -4   3  481.95   26.80 
   6  -4   3  450.35   22.20 
  -6  -4  -3  495.55   25.60 
  -6  -4  -3  465.15   31.20 
  -6  -4  -3  459.65   25.90 
   6   4   3  457.55   25.20 
  -6   4  -3  466.45   24.60 
   6   4   3  503.55   25.20 
  -6   4  -3  405.56   35.40 
  -6   4  -3  437.26   23.80 
   6   4   3  486.25   27.10 
  -6   4  -3  457.15   22.10 
  -7  -4  -3   45.30   11.30 
  -7  -4  -3   48.30   10.90 
  -7  -4  -3   44.50   10.90 
   7  -4   3   34.30   14.00 
  -7  -4  -3   49.00   11.00 
  -7  -4  -3   16.90   10.30 
   7  -4   3   16.70    8.70 
   7  -4   3   37.80    9.10 
   7  -4   3   46.40    6.30 
  -7   4  -3   44.50   12.50 
   7   4   3   32.20    9.90 
  -7   4  -3   56.09   11.10 
   7   4   3   13.70    8.90 
   7   4   3   49.80   12.70 
  -7   4  -3   51.59   12.70 
  -7   4  -3   43.00    8.10 
  -7   4  -3   33.80    9.80 
   8  -4   3   94.39   12.40 
  -8  -4  -3   80.49   12.70 
   8  -4   3   70.69    8.70 
  -8  -4  -3   51.39   17.60 
   8  -4   3   94.19   12.70 
  -8  -4  -3  116.69   29.90 
  -8  -4  -3   90.09   14.00 
  -8  -4  -3   68.29   12.40 
  -8  -4  -3   81.59   14.40 
   8  -4   3   92.09   15.90 
  -8   4  -3   84.89   14.30 
  -8   4  -3   74.09   14.80 
   8   4   3  100.49   15.00 
  -8   4  -3   91.19   11.00 
  -8   4  -3   71.69   14.30 
  -8   4  -3   89.79   15.90 
   8   4   3   81.79   14.70 
   8   4   3   81.69   15.00 
  -8   4  -3  101.39   14.40 
   9  -4   3   41.10   10.40 
   9  -4   3   24.10    8.00 
  -9  -4  -3   44.00   14.20 
  -9  -4  -3   27.90   11.10 
  -9  -4  -3   29.60   14.30 
  -9  -4  -3   31.60   10.50 
  -9  -4  -3   45.80   12.70 
   9   4   3   28.20   11.00 
  -9   4  -3   42.40   13.20 
  -9   4  -3   47.80   20.20 
   9   4   3   43.50   11.80 
  -9   4  -3   22.80    7.50 
  -9   4  -3   32.70   10.10 
  -9   4  -3   39.70   12.10 
   9   4   3   30.70    7.70 
  -9   4  -3   37.90   12.50 
   9   4   3   30.10    9.80 
 -10  -4  -3  210.28   23.20 
  10  -4   3  240.88   23.50 
 -10  -4  -3  261.27   23.90 
 -10  -4  -3  224.08   29.00 
  10  -4   3  237.18   20.10 
 -10  -4  -3  233.88   21.20 
 -10  -4  -3  196.38   22.90 
  10  -4   3  247.98   19.60 
  10   4   3  234.88   23.50 
 -10   4  -3  231.08   24.30 
 -10   4  -3  257.87   25.30 
  10   4   3  207.58   20.70 
 -10   4  -3  270.27   23.70 
  10   4   3  265.57   21.80 
  10   4   3  242.58   16.90 
 -10   4  -3  241.28   26.00 
 -10   4  -3  224.48   16.20 
  10   4   3  285.57   24.50 
 -10   4  -3  275.37   42.20 
 -12  -5   3  280.97   28.50 
 -12  -5   3  330.57   36.80 
  12  -5  -3  305.97   28.20 
 -12  -5   3  279.77   21.90 
  12  -5  -3  268.27   23.90 
 -12  -5   3  301.17   23.60 
  12  -5  -3  279.87   27.00 
 -12  -5   3  253.37   16.80 
  12   5  -3  285.67   24.90 
  12   5  -3  251.57   28.20 
 -12   5   3  295.07   23.80 
 -12   5   3  291.87   32.10 
 -12   5   3  248.98   26.60 
  12   5  -3  308.47   25.10 
 -12   5   3  295.67   25.30 
 -11  -5   3   59.29    8.40 
  11  -5  -3   47.60   12.80 
  11  -5  -3   70.49   14.60 
  11  -5  -3   63.89   13.50 
 -11  -5   3   62.19   15.70 
 -11  -5   3   67.89   13.80 
 -11  -5   3   62.39   12.50 
  11  -5  -3   43.40   12.50 
  11   5  -3   71.49   14.50 
 -11   5   3   55.39   11.40 
  11   5  -3   75.89   15.00 
  11   5  -3   60.59   16.10 
 -11   5   3   43.20   11.50 
 -11   5   3   60.79   14.30 
 -11   5   3   60.29   13.90 
  11   5  -3   62.89   13.50 
  11   5  -3   49.20   13.20 
 -11   5   3   50.59   15.60 
 -10  -5   3  319.37   16.20 
 -10  -5   3  322.67   27.20 
  10  -5  -3  301.97   23.50 
  10  -5  -3  307.27   23.20 
  10  -5  -3  267.07   21.70 
 -10  -5   3  329.87   24.00 
  10   5  -3  287.77   21.80 
  10   5  -3  316.37   23.30 
  10   5  -3  305.87   22.10 
 -10   5   3  287.77   22.00 
  10   5  -3  307.37   23.30 
  10   5  -3  287.37   25.70 
 -10   5   3  322.07   23.10 
 -10   5   3  319.47   23.90 
 -10   5   3  322.47   22.80 
   9  -5  -3  215.08   19.90 
   9  -5  -3  208.58   18.10 
  -9  -5   3  192.38   11.70 
  -9  -5   3  217.48   17.50 
  -9  -5   3  205.78   17.30 
  -9  -5   3  189.08   19.00 
   9  -5  -3  171.78   15.70 
  -9  -5   3  221.88   22.20 
  -9   5   3  211.58   18.40 
  -9   5   3  185.78   17.80 
   9   5  -3  195.68   19.00 
  -9   5   3  188.28   19.60 
   9   5  -3  180.58   21.40 
   9   5  -3  183.18   17.00 
  -9   5   3  165.08   18.60 
   9   5  -3  176.58   17.50 
   8  -5  -3   67.49   10.70 
   8  -5  -3   49.80   11.40 
   8  -5  -3   51.39   11.10 
  -8  -5   3   57.89   13.50 
  -8  -5   3   54.99   10.00 
  -8  -5   3   43.30   12.00 
  -8  -5   3   58.29    7.10 
   8  -5  -3   53.19   10.50 
  -8  -5   3   44.20    9.50 
   8  -5  -3   39.20    9.80 
   8   5  -3   31.10    9.80 
   8   5  -3   31.00    9.30 
   8   5  -3   46.40   10.80 
  -8   5   3   39.50   11.70 
  -8   5   3   32.80    9.40 
  -8   5   3   26.40   10.00 
   8   5  -3   23.70   11.20 
  -8   5   3   49.40   10.60 
  -8   5   3   31.60   10.40 
  -7  -5   3   82.09   11.50 
   7  -5  -3   93.49   14.40 
   7  -5  -3   85.09   13.50 
  -7  -5   3   72.79   13.70 
   7  -5  -3   59.79   10.80 
   7  -5  -3   86.69   11.00 
  -7  -5   3   62.69   10.10 
  -7  -5   3   91.69   13.10 
   7  -5  -3   66.49   11.50 
  -7  -5   3   74.29    6.10 
  -7   5   3   60.19   12.20 
  -7   5   3   88.49   14.10 
  -7   5   3   79.19   11.70 
   7   5  -3   69.69   11.50 
   7   5  -3   73.99   11.40 
  -7   5   3   69.59   11.30 
   7   5  -3   67.19   11.40 
  -6  -5   3 1048.30   30.50 
   6  -5  -3 1013.10   40.80 
  -6  -5   3 1036.20   44.00 
   6  -5  -3 1076.29   42.90 
   6  -5  -3 1048.10   40.30 
   6  -5  -3 1029.50   41.70 
  -6  -5   3 1051.89   38.00 
  -6  -5   3 1084.79   38.00 
   6  -5  -3 1019.50   37.70 
  -6  -5   3 1052.09   42.60 
   6  -5  -3 1040.30   40.00 
   6   5  -3  976.60   42.00 
   6   5  -3  951.30   39.00 
   6   5  -3  990.00   39.00 
  -6   5   3  969.60   41.80 
  -6   5   3  998.10   39.20 
   6   5  -3  956.00   42.70 
  -6   5   3  988.40   39.80 
  -6   5   3 1015.40   41.00 
   6   5  -3 1018.20   39.50 
  -5  -5   3  609.14   25.30 
  -5  -5   3  626.14   18.60 
  -5  -5   3  609.14   30.90 
  -5  -5   3  621.94   25.60 
  -5  -5   3  627.54   30.00 
   5  -5  -3  642.74   28.50 
   5  -5  -3  616.24   27.70 
   5  -5  -3  626.84   29.10 
  -5  -5   3  611.64   18.50 
   5  -5  -3  632.74   26.30 
   5  -5  -3  601.44   29.90 
   5  -5  -3  592.94   28.60 
  -5   5   3  607.24   27.70 
   5   5  -3  599.74   27.00 
   5   5  -3  598.04   26.50 
   5   5  -3  582.24   30.00 
  -5   5   3  607.34   27.60 
  -5   5   3  601.04   29.70 
   5   5  -3  589.74   26.50 
  -5   5   3  591.64   28.90 
   5   5  -3  605.74   30.50 
   4  -5  -3  526.05   26.00 
   4  -5  -3  548.75   23.60 
  -4  -5   3  539.55   22.30 
  -4  -5   3  517.75   26.60 
   4  -5  -3  536.45   24.50 
   4  -5  -3  522.55   24.60 
  -4  -5   3  530.85   16.20 
   4  -5  -3  529.05   26.00 
   4  -5  -3  510.75   26.50 
  -4  -5   3  517.75   22.00 
  -4  -5   3  545.15   16.40 
  -4  -5   3  517.45   27.60 
  -4   5   3  514.05   26.10 
   4   5  -3  494.15   26.90 
  -4   5   3  525.85   25.00 
   4   5  -3  519.15   22.70 
   4   5  -3  490.05   22.90 
   4   5  -3  532.35   27.80 
   4   5  -3  509.55   23.40 
  -4   5   3  495.15   26.10 
  -4   5   3  501.05   24.30 
  -3  -5   3  621.24   24.50 
   3  -5  -3  645.04   26.30 
   3  -5  -3  620.44   27.00 
  -3  -5   3  638.54   20.40 
   3  -5  -3  679.93   27.70 
  -3  -5   3  657.03   24.80 
   3  -5  -3  631.64   29.20 
   3  -5  -3  630.94   29.50 
  -3  -5   3  632.54   29.80 
   3  -5  -3  662.63   28.70 
  -3   5   3  611.04   26.80 
   3   5  -3  627.14   26.10 
   3   5  -3  620.84   26.20 
  -3   5   3  639.94   27.90 
   3   5  -3  595.24   24.00 
  -3   5   3  624.24   26.00 
   3   5  -3  639.34   30.50 
  -3   5   3  655.53   29.40 
  -3   5   3  629.74   29.60 
   3   5  -3  599.84   29.90 
   2  -5  -3  303.27   17.60 
   2  -5  -3  310.07   17.30 
  -2  -5   3  313.17   13.20 
  -2  -5   3  307.17   15.30 
  -2  -5   3  302.97   19.70 
  -2  -5   3  325.57   15.40 
   2  -5  -3  313.07   20.10 
   2  -5  -3  305.47   19.70 
   2  -5  -3  318.77   18.30 
  -2   5   3  308.67   17.10 
   2   5  -3  321.97   14.50 
   2   5  -3  324.77   20.70 
   2   5  -3  337.87   17.00 
  -2   5   3  310.67   20.80 
  -2   5   3  296.97   19.20 
  -2   5   3  344.47   18.20 
   2   5  -3  311.57   20.30 
  -2   5   3  327.47   18.30 
   2   5  -3  318.27   17.00 
   1  -5  -3  162.68   15.20 
  -1  -5   3  158.68   10.80 
  -1  -5   3  159.38   10.60 
   1  -5  -3  161.28   13.10 
  -1  -5   3  171.58   10.20 
   1  -5  -3  174.88   13.10 
   1  -5  -3  156.08   12.80 
  -1  -5   3  144.79   15.20 
  -1   5   3  170.08   14.10 
  -1   5   3  176.58   12.20 
  -1   5   3  154.68   14.30 
   1   5  -3  146.39   12.00 
   1   5  -3  151.38   12.30 
   1   5  -3  172.28   16.30 
   1   5  -3  147.69   14.80 
  -1   5   3  133.99   13.00 
   1   5  -3  164.18   11.20 
  -1   5   3  207.48   17.30 
  -1   5   3  174.38   13.30 
   0  -5  -3  496.45   23.40 
   0  -5   3  534.15   20.60 
   0  -5  -3  516.45   23.60 
   0  -5  -3  527.75   26.80 
   0  -5   3  551.24   21.40 
   0  -5   3  530.85   26.70 
   0  -5  -3  529.15   23.80 
   0  -5   3  524.15   20.50 
   0   5   3  477.15   22.90 
   0   5   3  495.45   23.50 
   0   5  -3  473.45   26.10 
   0   5   3  491.45   24.60 
   0   5  -3  482.85   21.80 
   0   5  -3  521.55   26.80 
   0   5  -3  464.85   21.90 
   0   5   3  488.75   21.80 
   0   5   3  509.05   26.80 
   0   5   3  487.95   23.10 
   0   5  -3  496.15   16.40 
  -1  -5  -3  474.05   26.60 
  -1  -5  -3  483.35   23.30 
  -1  -5  -3  471.75   23.50 
   1  -5   3  513.75   22.10 
   1  -5   3  504.25   26.60 
   1  -5   3  513.05   20.30 
   1  -5   3  489.65   20.30 
  -1  -5  -3  533.45   24.30 
  -1   5  -3  520.85   22.60 
  -1   5  -3  471.55   26.40 
  -1   5  -3  489.15   22.20 
   1   5   3  461.05   23.20 
   1   5   3  476.65   21.70 
   1   5   3  487.95   22.90 
   1   5   3  459.65   24.00 
   1   5   3  489.15   23.60 
  -1   5  -3  484.35   21.70 
  -1   5  -3  492.25   24.40 
  -2  -5  -3   30.30    9.70 
  -2  -5  -3   16.90    7.30 
   2  -5   3   39.40    7.80 
  -2  -5  -3   13.20    7.10 
   2  -5   3   28.90    8.50 
   2  -5   3   32.80    6.60 
  -2  -5  -3   29.00    8.90 
  -2  -5  -3   19.10    6.10 
   2  -5   3   29.50    6.40 
  -2   5  -3   31.20    8.00 
  -2   5  -3   48.10    9.40 
   2   5   3   19.40    7.30 
   2   5   3   33.90    8.90 
   2   5   3   31.60    8.30 
  -2   5  -3   31.00    7.60 
  -2   5  -3   32.60    9.80 
   2   5   3   36.30    8.50 
  -2   5  -3   42.10    8.00 
   2   5   3   34.80    6.90 
  -3  -5  -3  517.75   26.40 
   3  -5   3  500.15   21.90 
   3  -5   3  539.95   34.20 
  -3  -5  -3  474.75   23.80 
  -3  -5  -3  515.05   29.10 
  -3  -5  -3  530.25   33.00 
   3  -5   3  493.65   25.10 
   3  -5   3  509.15   22.10 
  -3  -5  -3  491.85   24.90 
  -3  -5  -3  499.25   25.00 
   3   5   3  567.74   26.10 
  -3   5  -3  531.35   24.60 
  -3   5  -3  581.64   30.40 
  -3   5  -3  558.14   25.70 
   3   5   3  526.25   30.70 
   3   5   3  530.05   24.50 
   3   5   3  539.75   25.50 
   3   5   3  524.45   28.30 
  -3   5  -3  552.04   24.70 
  -3   5  -3  558.84   26.10 
  -4  -5  -3  281.37   19.90 
   4  -5   3  297.47   16.80 
  -4  -5  -3  293.27   19.30 
   4  -5   3  276.87   21.90 
  -4  -5  -3  271.37   19.20 
  -4  -5  -3  281.67   22.80 
  -4  -5  -3  309.27   18.90 
   4  -5   3  290.47   16.60 
  -4  -5  -3  284.87   18.70 
   4  -5   3  261.87   18.70 
  -4   5  -3  308.67   20.10 
   4   5   3  284.67   19.00 
   4   5   3  302.87   21.00 
   4   5   3  272.47   18.50 
  -4   5  -3  295.87   18.70 
   4   5   3  298.77   19.20 
  -4   5  -3  277.07   17.70 
  -4   5  -3  288.57   18.40 
   4   5   3  275.77   18.90 
  -4   5  -3  290.47   22.10 
  -5  -5  -3  367.36   21.60 
   5  -5   3  362.36   19.10 
  -5  -5  -3  363.86   22.00 
  -5  -5  -3  386.26   22.20 
   5  -5   3  357.96   22.70 
   5  -5   3  351.96   19.30 
  -5  -5  -3  370.46   23.70 
  -5  -5  -3  327.87   25.90 
   5   5   3  342.47   22.00 
  -5   5  -3  328.67   20.50 
  -5   5  -3  331.87   21.00 
   5   5   3  339.37   33.00 
   5   5   3  345.07   20.70 
  -5   5  -3  327.27   22.70 
  -5   5  -3  331.67   20.20 
  -5   5  -3  358.16   26.00 
   5   5   3  346.37   22.60 
   5   5   3  329.37   20.80 
  -6  -5  -3  154.38   20.00 
   6  -5   3  135.39   16.60 
   6  -5   3  125.69    7.10 
  -6  -5  -3  137.19   16.30 
   6  -5   3  135.89    7.20 
  -6  -5  -3  144.69   15.20 
   6  -5   3  133.59   13.10 
  -6  -5  -3  155.78   16.40 
  -6   5  -3  141.59   14.30 
   6   5   3  163.78   18.60 
  -6   5  -3  143.99   16.90 
   6   5   3  146.39   15.00 
  -6   5  -3  162.68   16.30 
  -6   5  -3  163.78   19.70 
  -6   5  -3  151.68   14.50 
   6   5   3  156.38   15.90 
  -7  -5  -3  166.18   27.80 
  -7  -5  -3  161.68   18.10 
   7  -5   3  175.38   14.80 
  -7  -5  -3  179.48   17.30 
  -7  -5  -3  146.99   17.50 
  -7  -5  -3  171.88   16.60 
   7  -5   3  156.38   14.60 
  -7   5  -3  167.88   16.40 
  -7   5  -3  157.68   20.50 
  -7   5  -3  150.18   18.00 
   7   5   3  146.69   20.10 
  -7   5  -3  148.79   16.70 
  -7   5  -3  156.38   14.60 
   7   5   3  162.98   17.50 
  -8  -5  -3  136.49   16.50 
  -8  -5  -3  141.49   17.60 
   8  -5   3  168.98   16.30 
  -8  -5  -3  141.99   28.50 
  -8  -5  -3  152.38   18.00 
  -8  -5  -3  153.78   18.80 
  -8  -5  -3  147.79   23.00 
   8  -5   3  155.88   14.80 
   8  -5   3  136.09   18.90 
  -8   5  -3  120.29   13.70 
  -8   5  -3  173.18   32.90 
  -8   5  -3  151.08   18.60 
  -8   5  -3  136.79   17.20 
  -8   5  -3  128.49   19.70 
   8   5   3  117.59   16.80 
  -8   5  -3  125.99   18.00 
   8   5   3  118.39   23.60 
   8   5   3  125.29   16.80
[truncated: 3,247,755 more chars]
